# Supplementary material for: 2-Ethyl­imidazolium terephthalate
Source: Acta Crystallogr Sect E Struct Rep Online. 2011 Sep 30;67(Pt 10):o2746. doi: 10.1107/S1600536811038578 (PMC3201371; doi:10.1107/S1600536811038578)
Supplement: Supplementary file 2 [file e-67-o2746-Isup2.hkl]

# 
# h,k,l, Fc-squared, Fo-squared, sigma(Fo-squared) and status flag 
# 
data_I
_shelx_title ' a in P-1' 
_shelx_refln_list_code          4 
_shelx_F_calc_maximum       90.20 
_exptl_crystal_F_000       275.00 
_reflns_d_resolution_high  0.7702 
 
loop_ 
 _symmetry_equiv_pos_as_xyz 
 'x, y, z' 
 '-x, -y, -z' 
 
_cell_length_a     6.4587 
_cell_length_b     7.0719 
_cell_length_c    14.6881 
_cell_angle_alpha  78.595 
_cell_angle_beta   78.772 
_cell_angle_gamma  89.501 
 
_shelx_F_squared_multiplier     1.000 
 
loop_ 
 _refln_index_h 
 _refln_index_k 
 _refln_index_l 
 _refln_F_squared_calc 
 _refln_F_squared_meas 
 _refln_F_squared_sigma 
 _refln_observed_status 
   1   0   0      146.79      129.02      3.38 o 
   2   0   0      339.99      293.37     12.19 o 
   3   0   0        6.61        8.45      0.48 o 
   4   0   0       29.71       41.70      2.75 o 
   5   0   0        7.52        9.55      1.17 o 
   6   0   0       68.99       65.57      2.96 o 
   7   0   0        0.01        0.37      0.75 o 
   8   0   0        1.22        2.19      1.71 o 
  -7   1   0        5.74        6.18      1.24 o 
  -6   1   0       23.88       26.47      1.78 o 
  -5   1   0       87.06       82.28      2.60 o 
  -4   1   0      325.53      354.14      7.43 o 
  -3   1   0       18.86       18.57      0.63 o 
  -2   1   0      827.81      816.19     17.62 o 
  -1   1   0     2562.34     1101.79     87.96 o 
   1   1   0     1356.53     1448.06     15.44 o 
   2   1   0       45.38       51.45      1.09 o 
   3   1   0       20.33       20.15      0.77 o 
   4   1   0      106.26      120.73     10.67 o 
   5   1   0      128.05      123.55      3.61 o 
   6   1   0       32.86       31.54      2.21 o 
   7   1   0        4.94        5.38      0.99 o 
   8   1   0       12.11       15.17      2.83 o 
  -7   2   0        6.44        8.06      2.27 o 
  -6   2   0        8.12        5.15      0.79 o 
  -5   2   0       36.82       36.10      1.51 o 
  -4   2   0        9.30       12.26      0.73 o 
  -3   2   0      124.66      151.75      3.88 o 
  -2   2   0      557.72      519.30     16.03 o 
  -1   2   0      636.63      567.66     10.49 o 
   0   2   0        0.11        0.01      0.06 o 
   1   2   0       25.98       32.10      0.62 o 
   2   2   0     4424.75     5404.63    109.42 o 
   3   2   0        0.31        1.70      0.79 o 
   4   2   0       53.15       47.27      1.98 o 
   5   2   0       31.81       34.29      1.92 o 
   6   2   0       70.21       71.83      4.12 o 
   7   2   0       51.51       53.33      3.21 o 
  -7   3   0        8.88        7.76      2.10 o 
  -6   3   0       19.72       19.56      1.41 o 
  -5   3   0       32.05       34.41      1.58 o 
  -4   3   0       12.73       11.97      0.74 o 
  -3   3   0       72.70       65.55      4.07 o 
  -2   3   0      132.29      141.41      6.12 o 
  -1   3   0      248.64      254.74      4.89 o 
   0   3   0       81.05       79.69      1.93 o 
   1   3   0      505.24      502.61      9.68 o 
   2   3   0        4.28        5.35      0.66 o 
   3   3   0       55.73       52.98      7.17 o 
   4   3   0       15.55       16.30      1.05 o 
   5   3   0        5.17        6.46      1.61 o 
   6   3   0       16.60       14.34      1.18 o 
   7   3   0        3.89        5.51      1.30 o 
  -7   4   0        2.41        3.21      1.59 o 
  -6   4   0       13.90       18.07      1.38 o 
  -5   4   0       73.11       71.11      2.71 o 
  -4   4   0        6.92       10.22      1.22 o 
  -3   4   0        2.31        3.55      0.57 o 
  -2   4   0      141.15      149.66      3.20 o 
  -1   4   0      187.48      194.11      5.17 o 
   0   4   0       24.66       22.46      1.38 o 
   1   4   0      207.33      195.96      9.29 o 
   2   4   0       43.19       42.77      1.22 o 
   3   4   0        1.97        4.89      1.50 o 
   4   4   0       77.95       80.41      4.67 o 
   5   4   0        0.01        0.69      0.53 o 
   6   4   0       24.18       16.74      1.40 o 
   7   4   0        0.12        3.17      1.63 o 
  -6   5   0        3.43        3.22      2.19 o 
  -5   5   0       13.51       10.94      1.24 o 
  -4   5   0       99.05       96.04      3.56 o 
  -3   5   0       28.19       24.82      2.55 o 
  -2   5   0      207.49      214.36      5.03 o 
  -1   5   0       53.76       58.92      2.13 o 
   0   5   0       11.62       12.17      1.05 o 
   1   5   0      209.48      191.26      6.24 o 
   2   5   0       90.09       85.33      3.50 o 
   3   5   0       81.40       81.39      2.38 o 
   4   5   0        2.13        2.95      0.72 o 
   5   5   0       58.50       61.81      3.55 o 
   6   5   0        1.30        1.33      1.46 o 
  -6   6   0        5.13        7.80      2.06 o 
  -5   6   0        3.69        4.63      0.81 o 
  -4   6   0        9.58       12.36      1.01 o 
  -3   6   0        3.17        2.64      0.53 o 
  -2   6   0        7.40        9.61      1.23 o 
  -1   6   0       36.17       34.97      2.02 o 
   0   6   0      315.88      305.76     11.19 o 
   1   6   0       22.89       20.12      1.65 o 
   2   6   0        8.55        8.16      1.20 o 
   3   6   0        0.89        2.25      0.94 o 
   4   6   0       27.27       22.04      2.28 o 
   5   6   0        0.51        3.04      1.33 o 
  -5   7   0        0.00       -0.39      1.16 o 
  -4   7   0       12.56       12.33      1.95 o 
  -3   7   0       15.29       12.30      1.24 o 
  -2   7   0       20.20       20.47      1.74 o 
  -1   7   0        6.38        5.03      1.20 o 
   0   7   0       16.09       17.28      1.78 o 
   1   7   0       37.73       42.38      3.15 o 
   2   7   0        4.09        7.23      1.50 o 
   3   7   0        9.20        8.23      2.38 o 
   4   7   0        6.64        7.52      1.48 o 
  -3   8   0        0.52        0.97      1.31 o 
  -2   8   0       16.02       19.35      2.02 o 
  -1   8   0       15.21       16.25      1.90 o 
   0   8   0       17.46       12.35      1.75 o 
   1   8   0       26.40       22.92      2.29 o 
   2   8   0       40.93       39.36      3.39 o 
   3   8   0        0.09        1.17      2.19 o 
  -3  -8   1        7.33       13.48      3.32 o 
  -2  -8   1       53.75       63.71      4.30 o 
  -1  -8   1        0.36       -0.95      0.95 o 
   0  -8   1        1.19        1.02      0.83 o 
   1  -8   1       14.27       15.33      1.87 o 
   2  -8   1        0.19        0.84      0.85 o 
   3  -8   1        0.62        1.69      0.79 o 
  -4  -7   1        0.00       -0.43      0.81 o 
  -3  -7   1        2.43        2.51      1.09 o 
  -2  -7   1       35.50       32.04      2.59 o 
  -1  -7   1       14.34       13.10      1.59 o 
   0  -7   1       30.15       30.78      2.30 o 
   1  -7   1        2.84        3.72      0.99 o 
   2  -7   1        3.87        3.88      1.06 o 
   3  -7   1        5.65        4.11      0.92 o 
   4  -7   1        0.12        0.05      0.62 o 
   5  -7   1        2.97        1.59      1.46 o 
  -5  -6   1        0.88        1.50      0.98 o 
  -4  -6   1       25.21       24.72      2.41 o 
  -3  -6   1       40.73       39.60      2.71 o 
  -2  -6   1        2.93        3.95      0.94 o 
  -1  -6   1       31.85       30.16      2.06 o 
   0  -6   1      158.23      166.86      6.61 o 
   1  -6   1        5.36        5.74      1.44 o 
   2  -6   1        1.03        0.43      0.84 o 
   3  -6   1       16.27       15.09      1.70 o 
   4  -6   1       11.46       12.40      1.05 o 
   5  -6   1        3.51        5.61      1.59 o 
   6  -6   1        4.73        5.79      1.93 o 
  -6  -5   1        0.61       -0.69      1.33 o 
  -5  -5   1       13.16       14.38      1.67 o 
  -4  -5   1       54.86       44.06      1.93 o 
  -3  -5   1       54.21       50.16      1.80 o 
  -2  -5   1        0.05        1.79      1.56 o 
  -1  -5   1        9.47        8.81      0.97 o 
   0  -5   1        1.35        0.92      0.52 o 
   1  -5   1       14.05       12.52      0.59 o 
   2  -5   1        8.01        9.29      0.66 o 
   3  -5   1       60.88       54.01      3.96 o 
   4  -5   1       29.70       32.25      1.47 o 
   5  -5   1       12.34       10.17      1.04 o 
   6  -5   1        0.37        3.98      3.15 o 
  -7  -4   1        8.93       12.39      2.70 o 
  -6  -4   1        5.00        5.56      1.12 o 
  -5  -4   1       16.43       17.51      1.70 o 
  -4  -4   1        0.39        1.00      1.21 o 
  -3  -4   1      260.80      253.10      5.96 o 
  -2  -4   1       22.39       21.43      0.87 o 
  -1  -4   1       60.70       67.92      1.49 o 
   0  -4   1       23.69       27.21      0.73 o 
   1  -4   1       56.19       50.77      1.23 o 
   2  -4   1      141.40      148.98      5.94 o 
   3  -4   1       11.49       13.74      0.73 o 
   4  -4   1       14.22       10.80      1.04 o 
   5  -4   1        6.30        8.44      1.08 o 
   6  -4   1       35.57       33.64      2.30 o 
   7  -4   1        5.66        8.70      2.27 o 
  -7  -3   1       72.69       74.06      5.03 o 
  -6  -3   1        1.98        3.69      1.01 o 
  -5  -3   1       54.58       51.32      2.10 o 
  -4  -3   1       85.13      112.78      7.59 o 
  -3  -3   1      167.34      170.32      3.75 o 
  -2  -3   1       29.93       38.07      1.81 o 
  -1  -3   1       43.41       50.07      1.10 o 
   0  -3   1        1.29        4.30      0.53 o 
   1  -3   1       93.26       83.64      2.43 o 
   2  -3   1      160.56      158.16     17.59 o 
   3  -3   1       20.19       18.61      0.95 o 
   4  -3   1       47.62       46.24      2.38 o 
   5  -3   1       18.45       18.76      1.41 o 
   6  -3   1        5.56        4.56      0.71 o 
   7  -3   1        1.52        1.59      0.90 o 
  -7  -2   1        0.89        2.04      0.94 o 
  -6  -2   1       19.02       20.89      2.08 o 
  -5  -2   1      251.14      233.73      6.89 o 
  -4  -2   1       20.69       20.13      0.97 o 
  -3  -2   1       43.49       44.73      1.46 o 
  -2  -2   1      110.46      116.63      2.65 o 
  -1  -2   1      553.45      484.82      6.54 o 
   0  -2   1       43.06       45.79      1.07 o 
   1  -2   1      173.78      150.11      6.33 o 
   2  -2   1        5.87        4.98      0.47 o 
   3  -2   1      182.52      160.01     19.93 o 
   4  -2   1      133.87      136.58      4.41 o 
   5  -2   1        0.09       -0.21      0.69 o 
   6  -2   1       14.80       16.79      1.68 o 
   7  -2   1        1.07       55.42     34.22 o 
  -8  -1   1       24.07       25.29      3.77 o 
  -7  -1   1        3.35        4.90      2.10 o 
  -6  -1   1       78.14       68.70      3.30 o 
  -5  -1   1      236.07      224.98      6.98 o 
  -4  -1   1        0.01        0.00      0.31 o 
  -3  -1   1        2.47        1.85      0.45 o 
  -2  -1   1      142.33      175.26      6.19 o 
  -1  -1   1      145.95      161.99      2.48 o 
   0  -1   1      184.18      150.73      4.46 o 
   1  -1   1      512.41      515.71      9.74 o 
   2  -1   1      322.88      315.64      4.35 o 
   3  -1   1        0.02        1.04      0.51 o 
   4  -1   1      162.11      190.56      5.66 o 
   5  -1   1        4.87        7.89      1.01 o 
   6  -1   1        0.01        1.89      1.56 o 
   7  -1   1       17.10       17.91      1.46 o 
   8  -1   1       24.66       27.65      3.90 o 
  -8   0   1        0.32        1.46      1.46 o 
  -7   0   1       29.90       30.58      2.58 o 
  -6   0   1       39.09       34.45      2.19 o 
  -5   0   1        3.57        4.18      0.64 o 
  -4   0   1       17.56       15.31      0.84 o 
  -3   0   1       72.17       76.28      1.60 o 
  -2   0   1       18.09       16.38      0.52 o 
  -1   0   1      163.70      141.75      3.45 o 
   1   0   1       70.04       67.67      0.92 o 
   2   0   1      525.76      567.04     11.05 o 
   3   0   1        9.40       16.61      0.88 o 
   4   0   1       69.33       68.80      1.88 o 
   5   0   1      205.61      191.22      7.72 o 
   6   0   1      415.68      436.05     12.60 o 
   7   0   1        4.03        6.50      0.94 o 
   8   0   1        0.01        1.33      1.67 o 
  -8   1   1        9.63        9.90      2.44 o 
  -7   1   1       19.08       15.86      2.57 o 
  -6   1   1       36.99       34.25      1.72 o 
  -5   1   1       63.03       61.21      3.25 o 
  -4   1   1       14.57       13.48      0.79 o 
  -3   1   1       21.71       23.88      0.76 o 
  -2   1   1       51.39       36.96      1.00 o 
  -1   1   1      225.48      186.56     18.71 o 
   0   1   1      108.65      107.70      2.00 o 
   1   1   1      110.51      135.85      4.83 o 
   2   1   1      960.58     1103.06     18.29 o 
   3   1   1      365.57      332.16      6.02 o 
   4   1   1       30.90       27.34      1.08 o 
   5   1   1      104.62      102.69      3.31 o 
   6   1   1        4.64        6.32      0.86 o 
   7   1   1       26.81       24.33      2.64 o 
   8   1   1        1.76        4.46      1.76 o 
  -7   2   1        3.32        3.87      1.11 o 
  -6   2   1       14.70       14.86      1.17 o 
  -5   2   1        2.49        2.39      0.62 o 
  -4   2   1      180.09      195.03      4.56 o 
  -3   2   1      131.90      126.20     11.38 o 
  -2   2   1       48.54       47.72      1.34 o 
  -1   2   1       86.42       86.48      1.60 o 
   0   2   1      355.54      313.52      9.33 o 
   1   2   1     1630.18     1768.07     31.93 o 
   2   2   1      188.19      223.25      4.12 o 
   3   2   1      143.49      145.37      3.15 o 
   4   2   1       41.58       40.32      1.45 o 
   5   2   1      132.40      119.06      3.60 o 
   6   2   1       68.74       59.52      2.45 o 
   7   2   1        0.16        0.20      0.65 o 
   8   2   1        7.66       10.50      2.44 o 
  -7   3   1        4.87        5.23      2.06 o 
  -6   3   1        1.02        1.42      0.58 o 
  -5   3   1       68.12       64.54      2.41 o 
  -4   3   1       47.42       50.46      2.20 o 
  -3   3   1        1.55        2.32      0.38 o 
  -2   3   1      105.51       90.67      8.30 o 
  -1   3   1       11.38       13.20      0.43 o 
   0   3   1       44.31       42.93      1.31 o 
   1   3   1      356.61      342.98      4.24 o 
   2   3   1       53.07       74.67      2.07 o 
   3   3   1       50.51       57.92      6.44 o 
   4   3   1        7.96       46.24      2.29 o 
   5   3   1        5.84        6.23      0.75 o 
   6   3   1        0.09       -0.34      0.48 o 
   7   3   1       13.63       16.49      1.80 o 
  -7   4   1        1.83        3.30      1.84 o 
  -6   4   1        7.29        5.58      0.90 o 
  -5   4   1       55.84       55.71      2.43 o 
  -4   4   1       28.54       23.29      2.16 o 
  -3   4   1        0.29        1.41      0.33 o 
  -2   4   1       77.61       81.37      1.94 o 
  -1   4   1      218.24      248.88      4.33 o 
   0   4   1       19.35       23.68      1.13 o 
   1   4   1      114.40      124.70      3.74 o 
   2   4   1       38.02       31.03      1.26 o 
   3   4   1      296.55      270.81      5.87 o 
   4   4   1       20.64       25.27      1.71 o 
   5   4   1       60.90       66.06      3.00 o 
   6   4   1        6.79        7.21      0.99 o 
   7   4   1       19.54       20.26      2.51 o 
  -6   5   1        2.40        4.21      1.63 o 
  -5   5   1        0.74        0.14      0.96 o 
  -4   5   1        4.97        6.44      0.99 o 
  -3   5   1        6.05        5.49      0.69 o 
  -2   5   1        8.15        8.66      0.83 o 
  -1   5   1       32.80       32.49      0.91 o 
   0   5   1       81.70       77.04      2.83 o 
   1   5   1        2.13        1.54      1.56 o 
   2   5   1       42.58       34.36      1.90 o 
   3   5   1        3.17        6.28      1.52 o 
   4   5   1      138.70      116.99      3.70 o 
   5   5   1        0.18       -0.04      0.66 o 
   6   5   1        0.93        1.52      1.41 o 
  -5   6   1       11.61       15.44      1.41 o 
  -4   6   1       16.08       14.09      1.16 o 
  -3   6   1        0.78        0.68      0.46 o 
  -2   6   1       31.69       30.47      3.04 o 
  -1   6   1       49.77       53.24      2.71 o 
   0   6   1      336.23      327.66     11.52 o 
   1   6   1      223.99      219.62      8.21 o 
   2   6   1       64.41       61.62      3.08 o 
   3   6   1        8.43        5.03      1.07 o 
   4   6   1       12.54       11.94      1.75 o 
   5   6   1       43.24       38.38      2.78 o 
   6   6   1        4.41        7.50      2.36 o 
  -5   7   1        6.33        7.93      2.14 o 
  -4   7   1       18.99       23.80      2.27 o 
  -3   7   1        0.36        0.70      0.84 o 
  -2   7   1        0.05        0.24      0.59 o 
  -1   7   1      169.18      160.85      6.76 o 
   0   7   1        2.27        3.78      1.05 o 
   1   7   1        4.87        4.33      1.06 o 
   2   7   1        3.64        6.02      1.21 o 
   3   7   1        0.25       -0.25      0.76 o 
   4   7   1        0.57        1.01      0.89 o 
   5   7   1        3.68       10.46      1.91 o 
  -4   8   1        0.64        1.20      1.41 o 
  -3   8   1        0.07        0.26      0.86 o 
  -2   8   1        0.00       -0.66      0.88 o 
  -1   8   1        8.25       11.58      1.57 o 
   0   8   1        5.52        6.95      1.34 o 
   1   8   1        0.01        0.69      0.90 o 
   2   8   1       40.03       46.60      3.53 o 
   3   8   1       14.32       18.32      2.18 o 
  -1   9   1        3.08        6.49      1.51 o 
   0   9   1       13.00       14.08      2.05 o 
  -2  -8   2       26.35       36.06      3.23 o 
  -1  -8   2        4.33        6.40      1.48 o 
   0  -8   2        2.99        4.61      1.25 o 
   1  -8   2        6.62        6.35      1.53 o 
   2  -8   2       20.00       17.50      1.74 o 
   3  -8   2        0.18       -0.39      1.29 o 
  -4  -7   2        1.09        1.11      0.91 o 
  -3  -7   2       58.13       57.51      4.06 o 
  -2  -7   2       34.64       33.44      2.68 o 
  -1  -7   2       13.66       17.48      1.86 o 
   0  -7   2       94.25       87.26      4.47 o 
   1  -7   2        0.08        2.07      1.54 o 
   2  -7   2        3.97        3.91      0.98 o 
   3  -7   2        1.84        1.13      0.82 o 
   4  -7   2        1.18       -0.56      1.07 o 
   5  -7   2        0.17        0.04      1.20 o 
  -5  -6   2        1.39        1.63      1.54 o 
  -4  -6   2        1.16        0.38      0.69 o 
  -3  -6   2        0.53        0.64      1.52 o 
  -2  -6   2       68.26       64.55      3.53 o 
  -1  -6   2      154.53      149.29      6.20 o 
   0  -6   2      152.21      151.17      6.00 o 
   1  -6   2      206.81      203.00      7.79 o 
   2  -6   2       44.36       44.36      2.57 o 
   3  -6   2        7.33        8.43      0.77 o 
   4  -6   2        0.08        0.09      0.41 o 
   5  -6   2        5.87        5.61      1.37 o 
   6  -6   2        0.92        1.84      1.46 o 
  -6  -5   2        7.14        8.61      2.49 o 
  -5  -5   2        1.48        2.94      1.05 o 
  -4  -5   2        6.75        7.60      1.71 o 
  -3  -5   2       33.88       29.91      1.42 o 
  -2  -5   2       75.83       77.20      2.25 o 
  -1  -5   2      420.68      392.83      8.04 o 
   0  -5   2       50.81       44.66      1.26 o 
   1  -5   2        3.40        4.33      0.47 o 
   2  -5   2       15.01       10.08      0.66 o 
   3  -5   2        8.75       10.70      0.85 o 
   4  -5   2        2.52        2.89      0.58 o 
   5  -5   2        0.11       -0.14      0.60 o 
   6  -5   2        0.04        2.22      1.97 o 
  -6  -4   2       58.84       54.08      3.43 o 
  -5  -4   2        1.07        2.33      0.83 o 
  -4  -4   2       42.97       35.06      1.67 o 
  -3  -4   2        6.91       15.04      1.71 o 
  -2  -4   2      138.37      123.03      4.97 o 
  -1  -4   2       51.97       49.75      1.27 o 
   0  -4   2       82.46       86.71      1.83 o 
   1  -4   2      145.97      153.64      3.12 o 
   2  -4   2      139.62      134.42     21.11 o 
   3  -4   2       23.10       25.77      1.43 o 
   4  -4   2       63.20       60.89      2.04 o 
   5  -4   2        1.03        2.45      0.72 o 
   6  -4   2       22.68       23.75      3.13 o 
   7  -4   2        0.04        0.27      1.59 o 
  -7  -3   2       26.24       32.87      2.83 o 
  -6  -3   2       47.16       39.60      2.85 o 
  -5  -3   2       82.69       80.53      2.77 o 
  -4  -3   2       68.09       63.80      2.13 o 
  -3  -3   2       13.12       16.08      0.87 o 
  -2  -3   2       25.88       28.53      1.19 o 
  -1  -3   2     1737.09     1653.03     26.98 o 
   0  -3   2        2.49        4.25      0.30 o 
   1  -3   2      873.13      845.08     16.00 o 
   2  -3   2        0.16        0.68      0.57 o 
   3  -3   2        3.36        5.00      0.56 o 
   4  -3   2      163.80      159.01      3.89 o 
   5  -3   2        0.08       -0.25      0.42 o 
   6  -3   2        0.07        0.04      0.77 o 
   7  -3   2        4.22        2.92      1.07 o 
  -7  -2   2        0.22        0.11      0.84 o 
  -6  -2   2       17.35       19.68      2.12 o 
  -5  -2   2      108.41      101.56      3.14 o 
  -4  -2   2      251.20      245.33      5.75 o 
  -3  -2   2       34.32       39.76      1.14 o 
  -2  -2   2     1120.85     1285.68     22.51 o 
  -1  -2   2      398.98      444.61      8.42 o 
   0  -2   2        0.67        1.03      0.16 o 
   1  -2   2       10.88       11.56      0.47 o 
   2  -2   2      476.84      478.22     14.30 o 
   3  -2   2      141.65      152.04      3.50 o 
   4  -2   2        7.89        7.95      0.61 o 
   5  -2   2        4.27        2.97      0.55 o 
   6  -2   2        2.49        3.81      0.66 o 
   7  -2   2        4.10        5.62      1.16 o 
   8  -2   2        5.34        5.66      2.19 o 
  -7  -1   2       37.22       34.31      3.22 o 
  -6  -1   2       76.41       68.54      3.58 o 
  -5  -1   2      435.64      403.77      9.26 o 
  -4  -1   2        1.47        2.23      0.87 o 
  -3  -1   2      698.65      713.22     18.96 o 
  -2  -1   2      576.31      638.04      9.26 o 
  -1  -1   2     1078.25     1235.45     15.06 o 
   0  -1   2      213.08      209.50     22.54 o 
   1  -1   2     5161.53     5226.40     56.82 o 
   2  -1   2       52.83       54.90      1.00 o 
   3  -1   2       39.04       44.48      0.99 o 
   4  -1   2       16.03       18.24      0.78 o 
   5  -1   2        2.93        4.45      0.77 o 
   6  -1   2       29.42       26.49      2.07 o 
   7  -1   2        3.22        6.06      1.30 o 
   8  -1   2        2.85        6.56      2.23 o 
  -7   0   2       28.58       30.13      2.65 o 
  -6   0   2        0.03        0.05      1.41 o 
  -5   0   2       25.79       22.56      1.73 o 
  -4   0   2        1.25        2.20      0.43 o 
  -3   0   2       23.20       25.10      1.49 o 
  -2   0   2        0.26        0.91      0.44 o 
  -1   0   2      544.72      498.33      7.72 o 
   1   0   2     1961.86     2085.54     31.58 o 
   2   0   2      148.93      135.68      2.82 o 
   3   0   2      626.87      643.26     15.81 o 
   4   0   2       71.61       68.59      1.91 o 
   5   0   2        1.45        3.73      0.78 o 
   6   0   2        4.12        7.61      1.95 o 
   7   0   2        0.53        0.25      0.50 o 
   8   0   2        0.13       -0.51      1.24 o 
  -7   1   2       30.78       36.04      2.96 o 
  -6   1   2       32.68       29.49      2.26 o 
  -5   1   2        2.75        4.69      1.20 o 
  -4   1   2       76.39       74.54      2.01 o 
  -3   1   2     1101.72     1175.69     19.60 o 
  -2   1   2        0.04        0.44      0.24 o 
  -1   1   2     5023.43     5408.92     63.22 o 
   0   1   2     1986.85     1873.60     16.73 o 
   1   1   2     1229.39     1263.45     22.11 o 
   2   1   2      865.95      863.22     15.59 o 
   3   1   2      839.91      867.67     53.23 o 
   4   1   2       85.81       88.37      3.70 o 
   5   1   2        2.88        3.17      0.61 o 
   6   1   2       27.46       28.11      1.61 o 
   7   1   2       16.04       16.00      1.47 o 
   8   1   2        7.16        7.29      2.10 o 
  -7   2   2        0.68        0.74      0.80 o 
  -6   2   2       40.10       34.91      3.30 o 
  -5   2   2        3.94        3.36      0.59 o 
  -4   2   2       65.04       61.97      1.84 o 
  -3   2   2       53.43       52.27      3.32 o 
  -2   2   2      199.37      209.10      4.73 o 
  -1   2   2        0.06        0.35      0.14 o 
   0   2   2      850.16      754.54      7.35 o 
   1   2   2      653.95      701.01      8.13 o 
   2   2   2      729.74      864.99     12.99 o 
   3   2   2       58.24       47.74      1.27 o 
   4   2   2       19.98       19.76      0.97 o 
   5   2   2      109.12      105.12      3.33 o 
   6   2   2       90.91       92.25      3.46 o 
   7   2   2       12.23       12.87      1.52 o 
   8   2   2       41.89       42.46      4.50 o 
  -7   3   2        0.91        2.10      1.01 o 
  -6   3   2        3.65        3.68      0.92 o 
  -5   3   2       26.25       30.04      1.44 o 
  -4   3   2        7.69        8.20      0.83 o 
  -3   3   2       10.47       10.97      0.74 o 
  -2   3   2      114.36      125.98      4.68 o 
  -1   3   2       28.67       32.12      1.12 o 
   0   3   2      598.51      571.98     12.11 o 
   1   3   2     1183.48     1174.60     11.03 o 
   2   3   2        5.37        8.08      0.65 o 
   3   3   2        4.51        5.40      0.48 o 
   4   3   2      476.49      446.95     10.30 o 
   5   3   2      189.04      184.52      5.27 o 
   6   3   2       17.65       14.99      1.69 o 
   7   3   2        2.13        1.66      1.40 o 
  -7   4   2        2.19        2.27      1.41 o 
  -6   4   2        6.96        7.64      1.21 o 
  -5   4   2        4.22        5.23      0.82 o 
  -4   4   2      112.69      109.06      5.28 o 
  -3   4   2      110.49      110.82     13.16 o 
  -2   4   2       43.09       39.62      1.91 o 
  -1   4   2       32.85       38.22      1.53 o 
   0   4   2      272.84      292.85      7.62 o 
   1   4   2       22.51       21.38      1.14 o 
   2   4   2      302.00      273.30      4.58 o 
   3   4   2       39.99       97.23      3.78 o 
   4   4   2        1.13        1.63      1.22 o 
   5   4   2       66.05       57.01      5.43 o 
   6   4   2        3.09        4.19      0.84 o 
   7   4   2       11.29        8.65      1.36 o 
  -6   5   2        7.61        8.66      1.84 o 
  -5   5   2        0.47        0.68      0.73 o 
  -4   5   2        0.12        0.80      0.47 o 
  -3   5   2        6.32        7.09      1.07 o 
  -2   5   2        0.09        0.08      0.62 o 
  -1   5   2        2.96        3.19      0.30 o 
   0   5   2        1.12        1.11      0.58 o 
   1   5   2        6.01        5.59      1.82 o 
   2   5   2      174.23      146.93      5.16 o 
   3   5   2        1.56        4.06      3.45 o 
   4   5   2        4.78       10.69      1.41 o 
   5   5   2        0.02       -0.71      0.71 o 
   6   5   2       45.41       45.95      3.07 o 
  -5   6   2        3.83        2.91      0.93 o 
  -4   6   2       11.84       10.01      1.23 o 
  -3   6   2       14.73       14.27      1.32 o 
  -2   6   2       13.71       15.12      1.33 o 
  -1   6   2       81.49       74.99      3.40 o 
   0   6   2        0.12        1.37      0.92 o 
   1   6   2       45.92       50.64      3.39 o 
   2   6   2      139.21      137.84      5.69 o 
   3   6   2      116.08      101.93      4.66 o 
   4   6   2        5.47        5.45      1.12 o 
   5   6   2        1.58        2.90      1.91 o 
   6   6   2       34.04       39.66      3.33 o 
  -5   7   2        0.01        0.35      0.65 o 
  -4   7   2        0.36        0.15      1.16 o 
  -3   7   2        4.28        2.40      0.98 o 
  -2   7   2        0.04        0.06      1.29 o 
  -1   7   2       62.12       61.65      4.70 o 
   0   7   2        7.59        9.27      2.14 o 
   1   7   2       34.16       30.10      2.27 o 
   2   7   2       14.86       16.34      1.72 o 
   3   7   2        3.13        3.42      1.14 o 
   4   7   2       58.65       57.55      3.81 o 
   5   7   2       25.41       21.94      2.42 o 
  -4   8   2        1.91        1.22      1.01 o 
  -3   8   2        0.11        2.43      1.48 o 
  -2   8   2        5.54        5.95      1.23 o 
  -1   8   2        0.54        0.16      0.65 o 
   0   8   2        0.34       -0.75      0.84 o 
   1   8   2       28.69       26.09      2.41 o 
   2   8   2        6.11        6.70      1.67 o 
   3   8   2        3.10        2.06      1.63 o 
  -1   9   2        0.09        1.87      3.17 o 
   0   9   2        6.31        5.47      1.49 o 
   1   9   2       30.98       35.11      3.21 o 
  -2  -8   3       23.21       27.27      2.72 o 
  -1  -8   3        5.51        4.43      1.30 o 
   0  -8   3        1.38       -0.19      1.09 o 
   1  -8   3        0.05        0.03      0.71 o 
   2  -8   3        1.55        4.42      1.09 o 
   3  -8   3        4.23        2.91      1.84 o 
  -4  -7   3        0.26        2.70      1.84 o 
  -3  -7   3       30.86       31.84      2.96 o 
  -2  -7   3        3.96        5.82      1.31 o 
  -1  -7   3        3.07        3.86      1.35 o 
   0  -7   3        0.26        3.58      2.51 o 
   1  -7   3        0.05        0.40      0.66 o 
   2  -7   3        7.40        7.33      1.06 o 
   3  -7   3        3.79        7.49      2.76 o 
   4  -7   3        2.87        0.39      1.07 o 
  -5  -6   3        0.36        6.13      2.23 o 
  -4  -6   3        8.98       11.21      2.61 o 
  -3  -6   3        1.32        1.94      0.94 o 
  -2  -6   3       33.15       30.53      2.30 o 
  -1  -6   3       12.54       14.01      1.51 o 
   0  -6   3        1.07        0.95      0.75 o 
   1  -6   3       56.92       62.10      3.11 o 
   2  -6   3       35.07       32.99      1.41 o 
   3  -6   3       23.19       22.27      1.74 o 
   4  -6   3       34.50       32.57      1.66 o 
   5  -6   3       23.18       27.08      2.26 o 
   6  -6   3        1.71        2.49      1.97 o 
  -6  -5   3        0.07        0.43      1.33 o 
  -5  -5   3        2.57        3.30      1.76 o 
  -4  -5   3      146.10      117.42      9.23 o 
  -3  -5   3        3.95        5.78      0.94 o 
  -2  -5   3       29.00       27.70      1.30 o 
  -1  -5   3      225.75      225.68     11.11 o 
   0  -5   3       25.63       23.68      0.89 o 
   1  -5   3       55.67       53.68      1.66 o 
   2  -5   3       21.63       18.12      1.83 o 
   3  -5   3       17.57       19.11      1.08 o 
   4  -5   3        7.91        8.27      0.86 o 
   5  -5   3       11.62       14.02      1.48 o 
   6  -5   3        3.20        5.09      1.24 o 
  -6  -4   3       11.97       18.83      1.99 o 
  -5  -4   3        2.53       16.30      5.12 o 
  -4  -4   3       10.87       12.02      1.17 o 
  -3  -4   3        0.17        2.91      1.04 o 
  -2  -4   3       17.95       13.73      1.21 o 
  -1  -4   3       11.35       16.12      0.75 o 
   0  -4   3       99.03      106.65      5.73 o 
   1  -4   3       20.29       16.83      1.26 o 
   2  -4   3      134.97      129.12     11.18 o 
   3  -4   3        1.77        3.81      0.65 o 
   4  -4   3       14.78       14.60      1.03 o 
   5  -4   3       41.07       37.09      1.53 o 
   6  -4   3        8.96       10.29      1.97 o 
   7  -4   3        3.77        4.84      1.76 o 
  -7  -3   3       37.02       46.64      3.56 o 
  -6  -3   3       30.29       26.50      2.49 o 
  -5  -3   3       10.39        8.98      1.26 o 
  -4  -3   3        4.75        5.50      0.65 o 
  -3  -3   3       98.85      100.22      2.66 o 
  -2  -3   3        0.45       15.04      0.75 o 
  -1  -3   3      164.78      144.89      3.82 o 
   0  -3   3      653.43      549.49     56.37 o 
   1  -3   3      285.96      311.55      7.08 o 
   2  -3   3        4.09        5.17      0.48 o 
   3  -3   3       13.48       12.58      0.87 o 
   4  -3   3        1.28        1.99      0.53 o 
   5  -3   3      179.06      171.47      4.63 o 
   6  -3   3        2.10        4.80      3.15 o 
   7  -3   3        7.69        8.96      1.62 o 
  -7  -2   3        0.01        0.79      0.89 o 
  -6  -2   3        7.06        9.22      1.59 o 
  -5  -2   3        4.79        2.46      1.29 o 
  -4  -2   3       16.02       12.90      0.84 o 
  -3  -2   3      108.19      107.08      2.51 o 
  -2  -2   3        0.04        0.96      0.30 o 
  -1  -2   3       23.35       81.69      1.72 o 
   0  -2   3       35.64       40.81      1.87 o 
   1  -2   3      238.39      217.68      3.26 o 
   2  -2   3      285.09      298.17      7.05 o 
   3  -2   3      351.34      356.88      9.36 o 
   4  -2   3       69.53       72.64      3.80 o 
   5  -2   3       44.15       42.16      1.50 o 
   6  -2   3        0.06       -0.41      0.70 o 
   7  -2   3        0.26        0.51      0.76 o 
   8  -2   3        5.79        6.13      2.40 o 
  -7  -1   3        3.45        2.96      1.04 o 
  -6  -1   3        6.49        7.44      1.27 o 
  -5  -1   3       84.27       79.09      4.60 o 
  -4  -1   3        8.49        9.24      1.07 o 
  -3  -1   3      434.73      409.37      6.83 o 
  -2  -1   3      492.32      458.65      6.66 o 
  -1  -1   3       42.50       47.29      1.50 o 
   0  -1   3      708.76      690.48     12.20 o 
   1  -1   3     3987.14     3777.84     46.54 o 
   2  -1   3      689.76      623.59      8.93 o 
   3  -1   3      287.67      295.94      5.64 o 
   4  -1   3        0.11        0.72      0.40 o 
   5  -1   3       25.94       29.74      1.26 o 
   6  -1   3        2.63        3.66      0.59 o 
   7  -1   3       75.27       75.30      4.51 o 
   8  -1   3        1.39        1.03      1.67 o 
  -7   0   3        0.71        3.66      1.93 o 
  -6   0   3       57.24       56.09      3.24 o 
  -5   0   3       82.59       69.36      5.73 o 
  -4   0   3        0.36        0.58      0.27 o 
  -3   0   3      580.24      542.35      8.37 o 
  -2   0   3       31.07       37.21      0.29 o 
  -1   0   3      665.17      632.75      3.13 o 
   0   0   3        0.15        0.16      0.15 o 
   1   0   3     3171.49     3363.96     30.18 o 
   2   0   3       58.20       65.81      1.93 o 
   3   0   3       77.88       85.81      1.63 o 
   4   0   3        6.40        3.36      0.44 o 
   5   0   3        8.22        9.31      0.96 o 
   6   0   3       37.29       34.87      1.67 o 
   7   0   3        8.52        9.74      1.58 o 
   8   0   3        4.37        9.39      2.44 o 
  -7   1   3        0.08        0.89      0.99 o 
  -6   1   3        0.29       -0.13      0.84 o 
  -5   1   3      184.34      175.04      6.64 o 
  -4   1   3       58.53       61.15      1.89 o 
  -3   1   3       33.30       44.31      1.33 o 
  -2   1   3      171.45      177.68      3.62 o 
  -1   1   3     4514.63     4968.19     59.97 o 
   0   1   3     2660.64     2640.02     37.01 o 
   1   1   3      155.65      183.94      3.04 o 
   2   1   3       72.11       75.29      3.75 o 
   3   1   3      309.41      287.30     13.54 o 
   4   1   3      198.80      177.51     12.75 o 
   5   1   3      219.62      221.68     11.88 o 
   6   1   3       71.86       72.15      3.68 o 
   7   1   3        4.93        4.41      1.19 o 
   8   1   3        0.00        0.34      1.20 o 
  -7   2   3        1.97        3.23      1.12 o 
  -6   2   3        0.16        0.79      0.77 o 
  -5   2   3       20.19       19.43      1.12 o 
  -4   2   3       47.79       55.20      1.67 o 
  -3   2   3        0.45        0.04      0.36 o 
  -2   2   3      230.25      221.81      3.98 o 
  -1   2   3      996.88      927.09     16.66 o 
   0   2   3       28.62       23.08      1.14 o 
   1   2   3       71.66       63.85      1.14 o 
   2   2   3       25.28       30.77      0.77 o 
   3   2   3       71.74      122.67      4.40 o 
   4   2   3       76.31       72.72      2.13 o 
   5   2   3       62.50       53.79      1.99 o 
   6   2   3       65.17       61.66      2.52 o 
   7   2   3       33.48       37.16      2.09 o 
   8   2   3        0.33        1.59      1.37 o 
  -7   3   3        1.81        4.58      1.19 o 
  -6   3   3       12.97       10.93      1.39 o 
  -5   3   3        2.00        2.41      1.01 o 
  -4   3   3        1.58        1.16      0.81 o 
  -3   3   3       81.84       75.11      4.12 o 
  -2   3   3      300.45      306.60      9.87 o 
  -1   3   3       31.36       30.60      0.81 o 
   0   3   3       98.04       97.75      3.04 o 
   1   3   3      966.05      999.75     24.62 o 
   2   3   3      413.71      402.47      6.66 o 
   3   3   3       96.45      105.60      2.40 o 
   4   3   3        1.76        3.56      0.55 o 
   5   3   3      136.73      118.59      3.65 o 
   6   3   3       94.85       82.64      3.19 o 
   7   3   3        0.48        0.30      0.54 o 
  -7   4   3        0.17       -0.30      1.07 o 
  -6   4   3       34.04       34.50      2.47 o 
  -5   4   3        1.12        2.11      0.57 o 
  -4   4   3       18.07       18.42      1.65 o 
  -3   4   3        0.20       -0.13      0.77 o 
  -2   4   3      168.57      173.30      3.82 o 
  -1   4   3       31.42       31.79      0.84 o 
   0   4   3      199.90      181.95      6.93 o 
   1   4   3      241.65      227.96      6.10 o 
   2   4   3        0.37        0.13      0.22 o 
   3   4   3        4.48        3.61      0.43 o 
   4   4   3       12.97       18.49      1.03 o 
   5   4   3       12.38        8.87      1.14 o 
   6   4   3       33.99       30.03      2.02 o 
   7   4   3        2.14        1.37      0.74 o 
  -6   5   3       17.25       19.24      2.04 o 
  -5   5   3        7.83       10.03      1.33 o 
  -4   5   3       46.09       41.90      3.01 o 
  -3   5   3      201.71      203.82      5.61 o 
  -2   5   3        1.77        1.65      0.47 o 
  -1   5   3      189.96      177.80      3.32 o 
   0   5   3       48.36       42.83      3.00 o 
   1   5   3       97.74       91.37      4.28 o 
   2   5   3        0.00       -0.39      0.55 o 
   3   5   3        4.39        4.43      0.89 o 
   4   5   3       10.80        8.10      1.16 o 
   5   5   3       21.91       26.66      2.27 o 
   6   5   3        0.84        0.44      1.07 o 
  -5   6   3        1.82        2.65      1.16 o 
  -4   6   3       11.90       12.66      1.10 o 
  -3   6   3        2.09        2.47      0.74 o 
  -2   6   3        7.49        6.86      0.95 o 
  -1   6   3       16.01       18.55      1.57 o 
   0   6   3       89.45       85.52      3.66 o 
   1   6   3       80.41       74.27      3.58 o 
   2   6   3       44.98       43.39      2.56 o 
   3   6   3       66.82       61.05      3.56 o 
   4   6   3        2.65        2.87      1.11 o 
   5   6   3        4.35        5.22      1.31 o 
   6   6   3        2.58        7.94      1.67 o 
  -5   7   3        0.04        1.03      1.16 o 
  -4   7   3        2.92        5.55      1.24 o 
  -3   7   3       21.77       23.63      2.04 o 
  -2   7   3        3.40        4.38      0.97 o 
  -1   7   3       88.39       87.37      7.45 o 
   0   7   3       17.30       17.55      1.66 o 
   1   7   3       65.40       59.55      3.41 o 
   2   7   3       16.90       15.12      1.70 o 
   3   7   3       33.50       37.10      4.78 o 
   4   7   3        6.57        5.99      1.33 o 
   5   7   3        2.62        3.27      1.24 o 
  -3   8   3        0.20       -0.21      0.72 o 
  -2   8   3       20.95       20.65      2.81 o 
  -1   8   3       37.40       35.55      2.74 o 
   0   8   3        2.68        1.77      1.16 o 
   1   8   3       10.03       11.63      1.70 o 
   2   8   3        0.15       -0.16      1.20 o 
   3   8   3        4.17        6.94      1.51 o 
   4   8   3        7.04       14.39      4.35 o 
  -1   9   3        0.01        2.10      1.07 o 
   0   9   3        0.51        2.36      1.24 o 
   1   9   3        8.57       10.96      1.87 o 
  -1  -8   4        7.87        8.44      1.68 o 
   0  -8   4        0.00        0.26      0.96 o 
   1  -8   4       13.01       13.63      1.65 o 
   2  -8   4        3.50        3.65      1.14 o 
   3  -8   4        1.67        1.33      1.33 o 
  -3  -7   4       45.33       57.19      4.05 o 
  -2  -7   4        0.91       -0.53      0.76 o 
  -1  -7   4       64.29       65.15      5.75 o 
   0  -7   4       50.94       53.82      3.45 o 
   1  -7   4        2.19        2.76      0.94 o 
   2  -7   4        0.61       -0.15      0.59 o 
   3  -7   4        0.42       -0.16      0.62 o 
   4  -7   4        0.04        0.09      1.11 o 
  -4  -6   4       10.68       11.79      2.74 o 
  -3  -6   4       87.75       79.47      4.69 o 
  -2  -6   4        0.49       -0.61      0.66 o 
  -1  -6   4        0.47        2.87      0.96 o 
   0  -6   4       99.83      104.80      4.75 o 
   1  -6   4        1.56        1.29      0.78 o 
   2  -6   4        8.19        6.69      0.68 o 
   3  -6   4       14.58        9.97      0.88 o 
   4  -6   4        0.00       -0.15      0.63 o 
   5  -6   4        5.65        4.81      1.14 o 
   6  -6   4        0.01       -0.56      1.29 o 
  -5  -5   4       18.15       16.89      3.17 o 
  -4  -5   4        0.58        8.81      2.17 o 
  -3  -5   4        1.91        0.90      0.63 o 
  -2  -5   4       32.07       29.64      2.14 o 
  -1  -5   4      519.15      461.94     10.47 o 
   0  -5   4       36.19       31.50      1.22 o 
   1  -5   4      121.33      127.55      3.47 o 
   2  -5   4       50.54       55.99      2.63 o 
   3  -5   4       47.23       45.26      1.76 o 
   4  -5   4        2.85        3.37      0.58 o 
   5  -5   4        2.11        2.85      1.05 o 
   6  -5   4        5.46        6.43      1.30 o 
  -6  -4   4       54.35       92.40     25.14 o 
  -5  -4   4       91.83       83.33      4.33 o 
  -4  -4   4        0.03        0.45      0.70 o 
  -3  -4   4        5.92        5.33      0.73 o 
  -2  -4   4        0.00        5.63      0.65 o 
  -1  -4   4       78.75       71.72      2.68 o 
   0  -4   4      183.62      173.46      8.06 o 
   1  -4   4        3.67        4.54      1.26 o 
   2  -4   4        7.87        7.56      0.77 o 
   3  -4   4        3.17        3.75      0.46 o 
   4  -4   4        4.35        4.93      0.55 o 
   5  -4   4       27.74       28.51      2.51 o 
   6  -4   4        1.84        4.21      1.16 o 
   7  -4   4        0.00       -0.69      1.16 o 
  -6  -3   4        1.52        4.08      1.32 o 
  -5  -3   4        8.58        5.40      1.23 o 
  -4  -3   4       13.91       11.95      0.83 o 
  -3  -3   4        0.14       -0.21      0.33 o 
  -2  -3   4        7.64        9.27      0.62 o 
  -1  -3   4       31.38       27.79      1.30 o 
   0  -3   4        3.91        5.40      0.58 o 
   1  -3   4      220.20      213.73     18.70 o 
   2  -3   4       10.40       15.22      0.76 o 
   3  -3   4       43.27       45.57      1.39 o 
   4  -3   4       38.85       39.49      1.29 o 
   5  -3   4      128.78      119.87     12.66 o 
   6  -3   4        1.21        2.15      0.86 o 
   7  -3   4       13.76       12.60      3.00 o 
  -7  -2   4        6.06        5.75      1.50 o 
  -6  -2   4       74.69       80.33      4.45 o 
  -5  -2   4        2.24        2.58      0.92 o 
  -4  -2   4      547.14      511.18     10.91 o 
  -3  -2   4        0.84        2.41      0.52 o 
  -2  -2   4      602.26      656.21     11.97 o 
  -1  -2   4      271.69      266.07      4.56 o 
   0  -2   4      226.15      213.34     16.42 o 
   1  -2   4        8.77        8.85      0.38 o 
   2  -2   4      232.23      250.39      4.42 o 
   3  -2   4      389.22      392.21      6.45 o 
   4  -2   4        1.21        4.02      1.35 o 
   5  -2   4       16.37       21.60      4.03 o 
   6  -2   4        0.57        1.28      0.89 o 
   7  -2   4        0.67        0.99      0.85 o 
  -7  -1   4        2.55        1.39      0.87 o 
  -6  -1   4      136.57      132.50      6.66 o 
  -5  -1   4      180.08      166.85      6.53 o 
  -4  -1   4       26.41       26.14      2.25 o 
  -3  -1   4       73.11       63.13      1.27 o 
  -2  -1   4      107.47      122.85      9.23 o 
  -1  -1   4       15.77       12.90      0.63 o 
   0  -1   4       53.18       43.59      0.88 o 
   1  -1   4     1225.88     1254.14     16.21 o 
   2  -1   4      110.06      108.09      1.34 o 
   3  -1   4       68.73       71.50      3.39 o 
   4  -1   4      114.13      124.43      2.54 o 
   5  -1   4        5.65        4.89      1.05 o 
   6  -1   4        0.88        1.38      1.80 o 
   7  -1   4        0.43        2.14      1.54 o 
  -7   0   4       24.83       24.95      2.48 o 
  -6   0   4        7.87        8.49      2.01 o 
  -5   0   4       60.85       51.88      2.77 o 
  -4   0   4       99.04      110.90      4.19 o 
  -3   0   4       10.10       12.78      0.98 o 
  -2   0   4      854.21      905.37     20.69 o 
  -1   0   4        0.83        0.21      0.11 o 
   0   0   4     8135.55     8355.73    103.18 o 
   1   0   4     2858.86     3056.53     35.34 o 
   2   0   4       24.30       26.21      0.68 o 
   3   0   4      545.92      561.70      7.92 o 
   4   0   4      595.44      553.20     23.67 o 
   5   0   4        0.28        2.20      0.81 o 
   6   0   4       22.72       23.93      1.49 o 
   7   0   4       53.55       46.69      3.41 o 
  -7   1   4        9.08       11.12      1.75 o 
  -6   1   4        6.56        8.42      2.12 o 
  -5   1   4       72.54       69.76      3.53 o 
  -4   1   4       73.80       81.18      3.22 o 
  -3   1   4      180.69      187.22      4.63 o 
  -2   1   4       13.65       15.02      0.85 o 
  -1   1   4     1593.60     1603.59     19.84 o 
   0   1   4     2458.56     2105.34     32.27 o 
   1   1   4     3855.17     4862.81     65.49 o 
   2   1   4       10.59       17.11      1.59 o 
   3   1   4      463.91      490.28     11.92 o 
   4   1   4       23.50       23.07      1.13 o 
   5   1   4       15.33       15.32      0.97 o 
   6   1   4       28.87       26.04      1.43 o 
   7   1   4        1.56        0.85      1.78 o 
  -7   2   4        0.32       -0.90      0.90 o 
  -6   2   4        0.07        0.48      0.68 o 
  -5   2   4       35.69       39.16      2.57 o 
  -4   2   4        0.79        1.33      0.49 o 
  -3   2   4      101.72      121.08      2.51 o 
  -2   2   4      139.57      145.13      5.71 o 
  -1   2   4       52.96       55.09      1.89 o 
   0   2   4      274.94      245.64      3.83 o 
   1   2   4       47.19       41.95      0.82 o 
   2   2   4       15.35       13.40      0.50 o 
   3   2   4      480.97      455.23      8.31 o 
   4   2   4       57.30       52.61      2.13 o 
   5   2   4      157.02      147.85      4.32 o 
   6   2   4       81.17       73.80      2.69 o 
   7   2   4       12.65       14.39      2.57 o 
   8   2   4        5.06        5.53      1.97 o 
  -7   3   4        0.71        2.38      1.21 o 
  -6   3   4       30.06       31.46      2.46 o 
  -5   3   4        3.02        2.88      0.85 o 
  -4   3   4        4.80        4.16      0.79 o 
  -3   3   4       40.86       31.63      3.25 o 
  -2   3   4      274.41      291.12      7.48 o 
  -1   3   4       99.65       97.14      1.90 o 
   0   3   4      775.38      697.27     14.92 o 
   1   3   4      353.81      361.60      5.17 o 
   2   3   4       23.86       83.34      8.94 o 
   3   3   4       35.53       36.13      1.14 o 
   4   3   4      166.28      143.93      3.88 o 
   5   3   4      171.77      164.92      4.91 o 
   6   3   4        9.05        8.93      1.06 o 
   7   3   4        8.09        6.41      0.92 o 
  -7   4   4        0.98        1.97      1.59 o 
  -6   4   4        6.60        5.95      1.23 o 
  -5   4   4        1.56        0.65      0.63 o 
  -4   4   4        0.05        0.58      0.54 o 
  -3   4   4       40.83       39.13      1.48 o 
  -2   4   4       56.85       63.99      1.94 o 
  -1   4   4      167.52      174.07      3.87 o 
   0   4   4      417.06      401.80      5.16 o 
   1   4   4      104.42      102.67      5.03 o 
   2   4   4      103.93       96.85      1.86 o 
   3   4   4       14.29       27.48      2.68 o 
   4   4   4       12.21       16.28      0.97 o 
   5   4   4        0.13        0.91      0.81 o 
   6   4   4       26.84       21.66      1.51 o 
   7   4   4        7.83        7.33      1.36 o 
  -6   5   4        9.15       10.08      2.29 o 
  -5   5   4        0.90        0.92      0.76 o 
  -4   5   4      102.32      101.10      3.57 o 
  -3   5   4       65.35       63.93      2.44 o 
  -2   5   4        5.91        6.01      0.69 o 
  -1   5   4       15.66       16.02      0.86 o 
   0   5   4        5.33        7.23      1.46 o 
   1   5   4       30.29       30.20      1.70 o 
   2   5   4      627.19      578.34     17.80 o 
   3   5   4      132.16      122.41      7.59 o 
   4   5   4        0.03        0.66      0.73 o 
   5   5   4        6.97        7.00      1.31 o 
   6   5   4        0.11       -0.06      0.75 o 
  -5   6   4        0.81        0.43      0.61 o 
  -4   6   4        3.02        3.09      0.79 o 
  -3   6   4       25.07       27.16      1.50 o 
  -2   6   4        2.03        2.43      0.92 o 
  -1   6   4        4.54        6.73      1.00 o 
   0   6   4       58.34       60.89      2.99 o 
   1   6   4       26.01       24.37      1.80 o 
   2   6   4      109.07       99.90      4.45 o 
   3   6   4        5.43        9.94      2.12 o 
   4   6   4        4.32        2.44      1.33 o 
   5   6   4        2.11        7.96      1.38 o 
   6   6   4       20.22       23.94      2.43 o 
  -5   7   4        0.00       -0.64      1.16 o 
  -4   7   4        0.56        0.49      0.62 o 
  -3   7   4        6.00        9.27      1.32 o 
  -2   7   4        8.80        9.25      2.01 o 
  -1   7   4        1.84        4.55      2.10 o 
   0   7   4      118.24      108.16      5.15 o 
   1   7   4       15.78       16.67      1.79 o 
   2   7   4        2.32        8.50      1.45 o 
   3   7   4       27.21       37.39      4.95 o 
   4   7   4        0.06        1.08      0.95 o 
   5   7   4       21.91       31.58      2.96 o 
  -3   8   4        0.44       -0.18      0.71 o 
  -2   8   4        0.13        0.57      0.77 o 
  -1   8   4        1.48        3.91      2.42 o 
   0   8   4       10.94       12.69      1.60 o 
   1   8   4        9.60       10.66      1.56 o 
   2   8   4       14.30       16.57      1.97 o 
   3   8   4        9.79       10.84      1.75 o 
   4   8   4       65.70       69.61      4.90 o 
  -1   9   4        0.23        2.54      1.13 o 
   0   9   4        3.09        4.14      1.33 o 
   1   9   4       32.21       34.07      3.19 o 
  -1  -8   5        0.55        0.51      0.91 o 
   0  -8   5       12.24       10.36      4.05 o 
   1  -8   5        1.70        1.13      0.85 o 
   2  -8   5        0.17        1.41      1.54 o 
  -3  -7   5       23.02       26.45      4.03 o 
  -2  -7   5       11.37       12.79      1.80 o 
  -1  -7   5        0.17        0.29      0.81 o 
   0  -7   5       15.11       16.18      1.95 o 
   1  -7   5       34.24       27.93      3.11 o 
   2  -7   5       16.18       14.81      2.96 o 
   3  -7   5        0.37        4.59      1.63 o 
   4  -7   5        2.18        5.14      2.06 o 
  -4  -6   5        5.28        6.13      2.27 o 
  -3  -6   5        0.05        0.93      0.99 o 
  -2  -6   5       36.88       32.61      2.62 o 
  -1  -6   5        9.93       12.57      3.34 o 
   0  -6   5        5.79        6.90      1.13 o 
   1  -6   5       11.87       10.99      0.85 o 
   2  -6   5       20.69       19.71      1.21 o 
   3  -6   5       16.58       15.11      1.19 o 
   4  -6   5        8.12        8.68      1.50 o 
   5  -6   5        0.60       -0.15      0.65 o 
  -5  -5   5       18.64       18.69      3.39 o 
  -4  -5   5       22.40       26.75      2.29 o 
  -3  -5   5        7.78        9.13      1.34 o 
  -2  -5   5        3.44        5.73      1.82 o 
  -1  -5   5       34.03       36.49      2.60 o 
   0  -5   5      209.02      202.83      6.55 o 
   1  -5   5        6.44        4.91      1.20 o 
   2  -5   5       17.61       14.01      0.93 o 
   3  -5   5       16.44       13.71      0.91 o 
   4  -5   5       29.86       34.39      3.17 o 
   5  -5   5       11.80       13.72      1.71 o 
   6  -5   5        2.48        3.33      1.44 o 
  -6  -4   5       32.15       32.27      2.89 o 
  -5  -4   5        1.79        1.09      0.85 o 
  -4  -4   5        0.02        0.26      1.76 o 
  -3  -4   5      111.14      104.65      5.88 o 
  -2  -4   5      328.27      283.22      7.13 o 
  -1  -4   5       24.34       27.34      1.96 o 
   0  -4   5       10.21        7.63      0.90 o 
   1  -4   5       58.93       57.82      3.91 o 
   2  -4   5        3.24        3.79      0.49 o 
   3  -4   5        4.77        5.84      0.63 o 
   4  -4   5        0.78        1.01      0.79 o 
   5  -4   5        6.87        7.92      2.25 o 
   6  -4   5       15.64       15.27      1.76 o 
   7  -4   5        1.01       -1.00      1.00 o 
  -6  -3   5        8.29       11.76      1.79 o 
  -5  -3   5        5.26        7.77      1.51 o 
  -4  -3   5       43.79       50.74      4.83 o 
  -3  -3   5       48.81       57.47      1.94 o 
  -2  -3   5       49.71       48.85      1.62 o 
  -1  -3   5       62.79       67.15      1.88 o 
   0  -3   5       29.04       18.23      1.57 o 
   1  -3   5        2.96        3.07      0.39 o 
   2  -3   5      441.86      449.90     23.30 o 
   3  -3   5        1.36        1.42      0.50 o 
   4  -3   5       21.62       18.57      1.49 o 
   5  -3   5       59.59       62.12      3.34 o 
   6  -3   5        1.18        0.87      1.35 o 
   7  -3   5        5.58        6.73      2.53 o 
  -7  -2   5        2.70        5.10      1.56 o 
  -6  -2   5        0.47        0.24      0.74 o 
  -5  -2   5        0.32       -0.34      0.71 o 
  -4  -2   5      381.64      359.18     12.57 o 
  -3  -2   5       38.62       36.45      1.20 o 
  -2  -2   5       86.85       88.09      2.57 o 
  -1  -2   5       20.98       23.89      1.41 o 
   0  -2   5      780.98      771.15     15.64 o 
   1  -2   5       62.13       66.43      1.73 o 
   2  -2   5      310.21      299.71     11.38 o 
   3  -2   5        0.00       -0.17      0.20 o 
   4  -2   5      144.74      144.88      5.14 o 
   5  -2   5       28.52       27.45      3.04 o 
   6  -2   5       16.59       13.51      2.16 o 
   7  -2   5        0.27       -0.25      1.22 o 
   8  -2   5        1.69        0.47      1.50 o 
  -7  -1   5       14.73       15.02      1.89 o 
  -6  -1   5        9.92        6.23      1.35 o 
  -5  -1   5        1.66        1.37      0.84 o 
  -4  -1   5       39.63       36.21      2.51 o 
  -3  -1   5        3.60        5.06      1.50 o 
  -2  -1   5       44.70       37.08      3.28 o 
  -1  -1   5       75.08       77.40      1.46 o 
   0  -1   5       43.45       54.21      2.13 o 
   1  -1   5      377.71      387.67      5.79 o 
   2  -1   5       16.19       17.23      0.86 o 
   3  -1   5        3.97        5.21      0.64 o 
   4  -1   5       27.91       24.70      1.62 o 
   5  -1   5       28.69       26.70      2.01 o 
   6  -1   5       22.54       22.29      1.95 o 
   7  -1   5       57.76       54.15      5.62 o 
   8  -1   5        0.49        0.60      1.71 o 
  -7   0   5       10.23        7.51      2.46 o 
  -6   0   5       45.67       45.05      3.02 o 
  -5   0   5        2.96        5.42      2.06 o 
  -4   0   5        2.67        3.76      1.31 o 
  -3   0   5      149.50      144.70      4.70 o 
  -2   0   5      534.37      537.71     13.25 o 
  -1   0   5       82.09       86.14      1.30 o 
   0   0   5       37.64       33.22      3.87 o 
   1   0   5        4.49        2.08      0.22 o 
   2   0   5       64.05       59.93      2.33 o 
   3   0   5        5.70        3.41      0.48 o 
   4   0   5        2.10        1.10      0.49 o 
   5   0   5       40.79       38.76      1.59 o 
   6   0   5      193.62      176.91      7.40 o 
   7   0   5       17.04       18.67      2.05 o 
   8   0   5        0.03       -0.47      1.63 o 
  -7   1   5        0.06        0.85      0.92 o 
  -6   1   5        0.84       -0.11      0.73 o 
  -5   1   5       42.82       38.10      2.47 o 
  -4   1   5       75.87       73.60      3.16 o 
  -3   1   5       13.88       13.98      1.02 o 
  -2   1   5       52.73       53.00      3.24 o 
  -1   1   5      666.91      653.67      8.81 o 
   0   1   5       15.62       15.88      1.37 o 
   1   1   5       20.15       28.11      1.12 o 
   2   1   5      118.53      139.94      4.54 o 
   3   1   5        5.06        7.55      0.75 o 
   4   1   5        0.58        2.63      1.95 o 
   5   1   5       11.91       11.75      0.82 o 
   6   1   5       29.20       29.15      1.53 o 
   7   1   5        0.09        0.90      1.03 o 
   8   1   5        3.23        5.10      1.97 o 
  -7   2   5        6.69        5.91      1.84 o 
  -6   2   5        1.70        0.00      0.96 o 
  -5   2   5      111.13      114.68      5.38 o 
  -4   2   5        0.51       -0.22      0.50 o 
  -3   2   5      262.55      271.27      6.45 o 
  -2   2   5      242.13      246.77      5.20 o 
  -1   2   5       50.67       56.10      1.29 o 
   0   2   5      252.12      241.71      9.15 o 
   1   2   5       21.13       24.62      4.45 o 
   2   2   5        7.91        9.51      0.56 o 
   3   2   5        2.24        5.30      3.11 o 
   4   2   5       39.07       40.40      2.00 o 
   5   2   5        6.50        8.56      2.38 o 
   6   2   5        2.05        0.40      0.49 o 
   7   2   5        0.48       -1.29      1.29 o 
  -7   3   5        2.51        1.29      0.95 o 
  -6   3   5        2.50        2.83      1.54 o 
  -5   3   5        3.61        4.19      0.93 o 
  -4   3   5        3.12        4.09      0.79 o 
  -3   3   5        6.92       10.54      1.08 o 
  -2   3   5       76.48       76.53      2.65 o 
  -1   3   5       38.19       42.89      1.29 o 
   0   3   5        1.96        2.59      0.80 o 
   1   3   5       38.79       45.16      0.97 o 
   2   3   5       12.30       14.70      0.59 o 
   3   3   5       63.80       85.21      9.23 o 
   4   3   5      197.48      184.43      4.71 o 
   5   3   5      187.71      161.71      9.34 o 
   6   3   5       18.58       16.77      1.17 o 
   7   3   5        0.94        3.02      2.27 o 
  -6   4   5       19.06       20.08      2.25 o 
  -5   4   5       35.06       42.54      2.77 o 
  -4   4   5       14.56       13.42      1.18 o 
  -3   4   5       17.01       17.05      2.39 o 
  -2   4   5       56.03       61.67      1.90 o 
  -1   4   5       22.47       15.46      0.70 o 
   0   4   5        0.08        1.45      0.36 o 
   1   4   5       41.48       46.99      2.46 o 
   2   4   5       42.98       41.12      1.62 o 
   3   4   5      189.45      181.38      4.74 o 
   4   4   5      206.27      220.05      5.82 o 
   5   4   5      109.78      100.98      3.91 o 
   6   4   5       42.61       37.01      1.97 o 
   7   4   5        2.60        4.90      1.12 o 
  -6   5   5        4.57        6.22      2.49 o 
  -5   5   5       19.80       31.40      8.49 o 
  -4   5   5        0.60        0.31      0.49 o 
  -3   5   5       25.85       29.55      1.45 o 
  -2   5   5        0.98        1.85      0.45 o 
  -1   5   5       69.85       62.21      2.85 o 
   0   5   5      103.71      104.60      5.01 o 
   1   5   5       11.62       12.38      1.14 o 
   2   5   5       82.90       84.84      7.97 o 
   3   5   5      165.32      144.12      5.72 o 
   4   5   5       30.40       42.01      2.69 o 
   5   5   5        7.41        8.06      1.42 o 
   6   5   5        1.55        0.96      1.37 o 
   7   5   5       22.64       33.61      4.84 o 
  -5   6   5        0.19        0.41      0.74 o 
  -4   6   5       21.74       18.96      2.14 o 
  -3   6   5        0.02       -0.18      0.43 o 
  -2   6   5       16.15       22.82      3.84 o 
  -1   6   5       11.12       12.95      1.23 o 
   0   6   5      183.56      179.78      6.85 o 
   1   6   5       21.56       20.33      1.54 o 
   2   6   5      100.22      100.12      4.60 o 
   3   6   5       52.66       38.04      2.42 o 
   4   6   5       44.75       46.59      2.90 o 
   5   6   5        3.82        4.63      1.19 o 
   6   6   5       24.18       28.36      2.73 o 
  -4   7   5       10.19        9.30      3.54 o 
  -3   7   5        0.09        0.42      0.72 o 
  -2   7   5        0.35        0.65      0.69 o 
  -1   7   5      146.94      146.72      6.65 o 
   0   7   5        0.08        1.14      0.79 o 
   1   7   5        0.13        1.30      0.80 o 
   2   7   5       68.74       71.60      3.98 o 
   3   7   5       23.86       22.07      2.21 o 
   4   7   5        0.56        3.46      1.14 o 
   5   7   5       20.78       28.37      2.94 o 
  -3   8   5        0.23        0.23      0.74 o 
  -2   8   5       12.99       11.37      1.61 o 
  -1   8   5        8.97        9.17      1.53 o 
   0   8   5        1.73        1.91      0.97 o 
   1   8   5        2.73        4.74      1.24 o 
   2   8   5        0.46       -0.30      0.79 o 
   3   8   5       16.12       18.66      2.17 o 
   4   8   5       18.17       20.80      3.39 o 
  -1   9   5        2.98        3.78      1.26 o 
   0   9   5        1.66        0.69      1.00 o 
   1   9   5        4.49        7.59      1.57 o 
  -2  -7   6        2.34        3.68      1.82 o 
  -1  -7   6        1.50        2.70      1.03 o 
   0  -7   6       10.53       13.53      4.01 o 
   1  -7   6        0.68        0.16      0.73 o 
   2  -7   6        3.91        4.09      1.07 o 
   3  -7   6        4.46        5.74      2.01 o 
  -4  -6   6       40.97       51.85      6.00 o 
  -3  -6   6        2.16        3.29      1.54 o 
  -2  -6   6       37.71       31.32      3.95 o 
  -1  -6   6       57.02       51.81      3.06 o 
   0  -6   6       23.19       20.74      3.82 o 
   1  -6   6        1.68        1.72      0.79 o 
   2  -6   6        5.44        4.32      0.71 o 
   3  -6   6        0.64        1.59      0.69 o 
   4  -6   6       19.31       17.79      2.10 o 
   5  -6   6        6.29        9.67      1.63 o 
  -5  -5   6       34.88       45.54      5.27 o 
  -4  -5   6        0.72       -0.07      0.66 o 
  -3  -5   6       46.18       42.72      2.07 o 
  -2  -5   6        7.84       11.50      0.98 o 
  -1  -5   6       18.10       15.02      3.19 o 
   0  -5   6      123.86      102.69     14.03 o 
   1  -5   6        0.00        0.76      0.45 o 
   2  -5   6      176.62      154.20      4.46 o 
   3  -5   6       14.30       12.84      0.91 o 
   4  -5   6        0.13        0.88      0.67 o 
   5  -5   6        0.58        0.52      1.44 o 
   6  -5   6        6.34       10.13      1.60 o 
  -5  -4   6       12.06       11.63      1.77 o 
  -4  -4   6       71.41       67.77      3.62 o 
  -3  -4   6        9.34        9.16      1.98 o 
  -2  -4   6      386.74      374.62     13.01 o 
  -1  -4   6       14.53       13.48      0.92 o 
   0  -4   6       78.39       73.51      7.47 o 
   1  -4   6        0.75       -0.24      0.45 o 
   2  -4   6       93.38       93.25      6.72 o 
   3  -4   6      129.67      118.66      5.85 o 
   4  -4   6        0.04        0.41      0.59 o 
   5  -4   6        3.10        2.63      0.89 o 
   6  -4   6        2.48        0.61      1.50 o 
   7  -4   6        0.62       -0.55      1.78 o 
  -6  -3   6        0.00        0.55      0.83 o 
  -5  -3   6       55.40       54.30      3.51 o 
  -4  -3   6       13.20       12.95      1.59 o 
  -3  -3   6      341.09      353.73     10.99 o 
  -2  -3   6        5.22        8.19      0.68 o 
  -1  -3   6      357.57      354.71      7.90 o 
   0  -3   6      273.52      245.95      7.82 o 
   1  -3   6        0.67        2.63      0.74 o 
   2  -3   6        0.32        1.85      1.20 o 
   3  -3   6       31.11       31.16      1.31 o 
   4  -3   6      149.59      148.58      5.91 o 
   5  -3   6        4.55        6.47      2.04 o 
   6  -3   6        2.41        3.27      1.59 o 
   7  -3   6       12.27       17.80      2.33 o 
  -6  -2   6       14.88       21.01      2.39 o 
  -5  -2   6       56.35       51.05      3.16 o 
  -4  -2   6       18.00       18.99      2.66 o 
  -3  -2   6        8.04        9.26      0.56 o 
  -2  -2   6       64.10       60.83      5.14 o 
  -1  -2   6       36.86       40.85      1.20 o 
   0  -2   6        3.16        3.63      0.43 o 
   1  -2   6      132.11      154.09      5.88 o 
   2  -2   6      503.22      509.90      8.55 o 
   3  -2   6        1.34       -0.01      0.38 o 
   4  -2   6       78.96       76.99      3.36 o 
   5  -2   6        8.12        9.06      1.24 o 
   6  -2   6        2.21        2.67      1.06 o 
   7  -2   6        0.24        1.04      1.07 o 
   8  -2   6        0.03        0.11      0.86 o 
  -7  -1   6        1.37        1.88      1.24 o 
  -6  -1   6       20.81       19.97      3.49 o 
  -5  -1   6      121.66      122.34      6.05 o 
  -4  -1   6      176.17      171.57      6.65 o 
  -3  -1   6      339.80      335.66     10.65 o 
  -2  -1   6       43.43       43.38      2.66 o 
  -1  -1   6      407.45      492.66      8.44 o 
   0  -1   6       37.30       35.49      1.24 o 
   1  -1   6      326.48      342.81      7.55 o 
   2  -1   6      840.97      826.05     12.24 o 
   3  -1   6       76.77       75.85      2.68 o 
   4  -1   6       26.45       31.18      3.65 o 
   5  -1   6       11.13       13.57      1.91 o 
   6  -1   6        5.59        5.73      1.23 o 
   7  -1   6        2.32        2.49      1.54 o 
   8  -1   6        4.38        3.43      2.36 o 
  -7   0   6       27.29       31.93      3.03 o 
  -6   0   6        0.16        0.79      0.83 o 
  -5   0   6        8.15        7.69      1.26 o 
  -4   0   6      120.80      111.30     11.07 o 
  -3   0   6       24.69       24.30      2.87 o 
  -2   0   6       62.52       59.16      2.34 o 
  -1   0   6        3.60        3.69      0.62 o 
   0   0   6       33.84       27.23      0.95 o 
   1   0   6      167.43      182.44      8.06 o 
   2   0   6        0.55        2.52      0.43 o 
   3   0   6       70.48       71.83      2.51 o 
   4   0   6       68.61       68.66      2.83 o 
   5   0   6        9.64        8.44      1.35 o 
   6   0   6        2.76        3.08      1.54 o 
   7   0   6        5.88        5.66      2.01 o 
   8   0   6        0.60        3.69      2.31 o 
  -7   1   6        9.43       13.25      2.83 o 
  -6   1   6        1.55        0.77      0.94 o 
  -5   1   6        4.86        5.55      2.16 o 
  -4   1   6       56.78       50.30      2.64 o 
  -3   1   6       65.12       72.29      2.87 o 
  -2   1   6      107.98      132.01      3.92 o 
  -1   1   6      562.01      541.69      7.95 o 
   0   1   6      223.14      223.39      4.56 o 
   1   1   6     2622.32     3103.48     49.77 o 
   2   1   6     1027.84     1112.27     25.56 o 
   3   1   6      198.12      189.85      7.59 o 
   4   1   6      310.99      297.82     12.14 o 
   5   1   6       16.76       12.36      1.31 o 
   6   1   6        8.29        7.78      1.71 o 
   7   1   6        8.47       11.59      1.70 o 
   8   1   6        0.85        0.21      1.24 o 
  -7   2   6        2.59        1.71      1.09 o 
  -6   2   6        0.80        0.95      0.85 o 
  -5   2   6       62.04       57.45      3.38 o 
  -4   2   6      125.96      116.83      4.83 o 
  -3   2   6       19.83       15.14      1.21 o 
  -2   2   6      801.50      789.89     13.41 o 
  -1   2   6      587.07      561.08     15.04 o 
   0   2   6      150.02      124.43      5.03 o 
   1   2   6     1233.97     1165.12     19.06 o 
   2   2   6      353.54      417.65     21.22 o 
   3   2   6      344.00      373.06      9.19 o 
   4   2   6       10.59       11.58      0.70 o 
   5   2   6        0.00        1.15      1.62 o 
   6   2   6       34.48       33.46      2.06 o 
   7   2   6        0.02       -0.30      1.16 o 
   8   2   6        6.41        7.84      2.23 o 
  -7   3   6        2.58        4.25      2.31 o 
  -6   3   6        2.43        3.86      1.18 o 
  -5   3   6        2.29        1.25      0.76 o 
  -4   3   6       62.38       65.48      3.18 o 
  -3   3   6        8.06        9.08      0.64 o 
  -2   3   6       32.15       29.12      1.06 o 
  -1   3   6       37.23       35.51      2.17 o 
   0   3   6      218.13      225.97      6.47 o 
   1   3   6       61.48       74.15      1.59 o 
   2   3   6      365.53      392.15     10.76 o 
   3   3   6      208.44      218.07      4.75 o 
   4   3   6      155.40      157.97      4.84 o 
   5   3   6      108.52      102.21      3.37 o 
   6   3   6        0.08        1.69      1.17 o 
   7   3   6       14.97       19.29      3.52 o 
  -6   4   6        0.85        3.07      2.72 o 
  -5   4   6        2.11        3.01      0.99 o 
  -4   4   6       10.05       10.53      0.89 o 
  -3   4   6      192.51      186.15     13.69 o 
  -2   4   6      168.01      154.65      3.91 o 
  -1   4   6        8.01        7.02      0.53 o 
   0   4   6      459.61      458.07      8.17 o 
   1   4   6      436.99      406.00     12.89 o 
   2   4   6        4.56        4.88      0.51 o 
   3   4   6       14.06       28.81      2.37 o 
   4   4   6      248.80      249.18      6.17 o 
   5   4   6        0.61        1.87      0.88 o 
   6   4   6       14.28       12.02      2.17 o 
   7   4   6        4.94        3.99      2.08 o 
  -6   5   6        6.20        9.71      1.62 o 
  -5   5   6        0.28        0.36      0.73 o 
  -4   5   6        2.55        2.45      1.40 o 
  -3   5   6        2.36        2.64      0.66 o 
  -2   5   6        4.32        6.13      1.15 o 
  -1   5   6       87.53       85.40      2.22 o 
   0   5   6        0.70       -0.44      0.47 o 
   1   5   6        0.28        0.02      0.41 o 
   2   5   6       50.58       45.54      5.88 o 
   3   5   6       58.69       60.48      4.16 o 
   4   5   6        0.91        3.85      3.13 o 
   5   5   6       56.62       65.31      3.49 o 
   6   5   6        0.39       -0.02      0.65 o 
   7   5   6        9.18       13.12      2.66 o 
  -5   6   6        3.00        1.29      1.37 o 
  -4   6   6        4.11        4.14      1.12 o 
  -3   6   6       12.67        9.52      0.99 o 
  -2   6   6       25.43       28.13      2.06 o 
  -1   6   6       42.30       38.37      2.21 o 
   0   6   6        7.70        9.61      1.24 o 
   1   6   6        1.74        3.09      0.84 o 
   2   6   6      122.18      120.89      6.75 o 
   3   6   6       13.03       12.62      1.48 o 
   4   6   6       41.79       37.41      3.41 o 
   5   6   6        1.43        2.05      0.96 o 
   6   6   6      120.06      161.15      8.25 o 
  -4   7   6        3.71        5.83      1.80 o 
  -3   7   6       11.30       11.74      1.91 o 
  -2   7   6        4.63        5.03      1.06 o 
  -1   7   6       13.12       18.14      4.37 o 
   0   7   6        1.03        0.99      0.74 o 
   1   7   6       35.32       30.62      2.22 o 
   2   7   6        1.35        0.88      0.79 o 
   3   7   6       23.72       24.33      2.19 o 
   4   7   6        8.49       10.29      1.59 o 
   5   7   6       88.68       89.64      5.40 o 
  -3   8   6        0.13        0.20      0.76 o 
  -2   8   6        4.63        6.81      2.06 o 
  -1   8   6       15.24       13.82      2.44 o 
   0   8   6       13.33       13.39      1.67 o 
   1   8   6        6.23        6.86      1.35 o 
   2   8   6        4.62        5.55      1.34 o 
   3   8   6        0.71        0.75      0.94 o 
   4   8   6       13.49       10.42      1.86 o 
  -1   9   6        0.83        1.95      1.10 o 
   0   9   6        0.07       -0.43      0.86 o 
   1   9   6        0.66        1.14      1.02 o 
  -2  -7   7        4.97        7.37      2.40 o 
  -1  -7   7        6.79        4.36      1.59 o 
   0  -7   7        0.38       -0.28      0.64 o 
   1  -7   7       11.68       15.14      2.72 o 
   2  -7   7        1.05        1.41      1.29 o 
   3  -7   7        1.23        1.37      1.54 o 
  -3  -6   7        0.60       -1.67      1.67 o 
  -2  -6   7       25.90       32.02      2.44 o 
  -1  -6   7        1.11        1.38      0.74 o 
   0  -6   7       20.70       18.25      3.24 o 
   1  -6   7        1.14        2.16      1.01 o 
   2  -6   7        1.65        2.37      0.63 o 
   3  -6   7        0.28       -0.56      0.71 o 
   4  -6   7        1.35        1.67      0.95 o 
   5  -6   7        6.56       10.33      3.09 o 
  -4  -5   7        2.15        6.69      2.14 o 
  -3  -5   7       55.96       56.62      3.41 o 
  -2  -5   7       44.64       41.01      2.06 o 
  -1  -5   7       93.22       79.42      4.64 o 
   0  -5   7        4.63        5.10      0.76 o 
   1  -5   7       29.23       27.31      1.36 o 
   2  -5   7       27.69       27.30      1.44 o 
   3  -5   7        1.65        3.89      1.18 o 
   4  -5   7        0.43       -0.64      0.96 o 
   5  -5   7        2.80        1.77      0.91 o 
   6  -5   7        5.48        9.42      1.71 o 
  -5  -4   7        3.68        4.07      1.29 o 
  -4  -4   7       34.04       42.06      3.56 o 
  -3  -4   7        2.82        5.09      0.74 o 
  -2  -4   7        2.09        2.60      0.63 o 
  -1  -4   7       81.54       61.61      2.57 o 
   0  -4   7        2.23        1.86      0.53 o 
   1  -4   7        8.67        8.21      0.76 o 
   2  -4   7        3.99        6.20      0.68 o 
   3  -4   7        0.45        0.54      0.32 o 
   4  -4   7       16.36       19.64      2.23 o 
   5  -4   7        3.21        2.89      0.98 o 
   6  -4   7        0.41       -0.34      1.14 o 
   7  -4   7        1.41        8.12      2.25 o 
  -6  -3   7        8.29        7.76      1.62 o 
  -5  -3   7       26.74       28.79      2.64 o 
  -4  -3   7       28.33       31.12      2.74 o 
  -3  -3   7       21.78       21.38      1.93 o 
  -2  -3   7       21.07       18.18      1.47 o 
  -1  -3   7        6.40        7.62      1.61 o 
   0  -3   7       17.73       22.51      1.14 o 
   1  -3   7       53.24       58.25      2.34 o 
   2  -3   7       13.66       13.26      0.76 o 
   3  -3   7       96.53       99.65      4.08 o 
   4  -3   7        6.08        5.59      1.03 o 
   5  -3   7      134.50      131.95      6.19 o 
   6  -3   7        3.41        3.67      2.31 o 
   7  -3   7        0.02        1.86      1.46 o 
  -6  -2   7        8.56        6.51      1.47 o 
  -5  -2   7       10.48        8.36      1.39 o 
  -4  -2   7       34.78       37.45      2.60 o 
  -3  -2   7        1.12        1.00      0.79 o 
  -2  -2   7        6.82        5.26      0.58 o 
  -1  -2   7       69.26      106.60      2.61 o 
   0  -2   7        0.21        0.62      0.37 o 
   1  -2   7      175.59      201.98      4.26 o 
   2  -2   7       47.54       45.00      1.21 o 
   3  -2   7        6.09        6.85      0.88 o 
   4  -2   7      277.72      258.70     13.88 o 
   5  -2   7       29.48       28.18      2.18 o 
   6  -2   7        8.23        7.67      1.38 o 
   7  -2   7        1.82        1.63      1.04 o 
  -6  -1   7        5.41        2.94      1.07 o 
  -5  -1   7        0.01        0.88      0.81 o 
  -4  -1   7      133.62      128.11      5.58 o 
  -3  -1   7      101.29       95.78      4.03 o 
  -2  -1   7      344.54      335.73      6.08 o 
  -1  -1   7        0.48        0.99      0.62 o 
   0  -1   7       25.62       60.53      6.46 o 
   1  -1   7      271.21      251.81      4.64 o 
   2  -1   7      169.63      152.26      2.39 o 
   3  -1   7      122.96      117.88      4.09 o 
   4  -1   7        3.15        4.41      1.56 o 
   5  -1   7       31.99       36.96      2.60 o 
   6  -1   7        0.33        0.30      0.70 o 
   7  -1   7       27.69       28.81      2.65 o 
   8  -1   7        3.03        3.60      2.14 o 
  -7   0   7        0.60       -0.04      0.79 o 
  -6   0   7       18.22       18.43      2.13 o 
  -5   0   7        0.94        0.46      0.71 o 
  -4   0   7       10.15        9.05      2.21 o 
  -3   0   7        5.00        4.84      0.76 o 
  -2   0   7      125.29      116.95     10.03 o 
  -1   0   7      225.66      221.21      7.21 o 
   0   0   7        0.23        0.08      0.27 o 
   1   0   7        0.21        0.65      0.24 o 
   2   0   7        6.32        5.79      0.34 o 
   3   0   7        0.00        0.28      0.46 o 
   4   0   7        0.05        0.67      0.54 o 
   5   0   7        3.13        2.78      0.83 o 
   6   0   7       73.62       73.99      6.42 o 
   7   0   7        2.11        3.36      1.22 o 
   8   0   7        4.37        8.91      3.13 o 
  -7   1   7        1.89        2.82      1.35 o 
  -6   1   7       16.23       17.14      2.14 o 
  -5   1   7        7.18       10.45      2.31 o 
  -4   1   7       60.89       54.05      3.07 o 
  -3   1   7        3.35        2.73      0.70 o 
  -2   1   7      176.19      194.42      5.77 o 
  -1   1   7      334.32      311.78      5.25 o 
   0   1   7        4.61        3.11      0.44 o 
   1   1   7       15.21       19.04      0.73 o 
   2   1   7      396.49      431.92     15.77 o 
   3   1   7      103.19      109.73      4.24 o 
   4   1   7       17.89       15.53      0.64 o 
   5   1   7       70.78       61.83      4.81 o 
   6   1   7        6.52        8.88      1.52 o 
   7   1   7       27.69       26.06      4.07 o 
   8   1   7        1.01        1.84      2.01 o 
  -6   2   7        5.08        7.58      1.53 o 
  -5   2   7        5.95        6.99      2.01 o 
  -4   2   7      102.18      121.09      5.35 o 
  -3   2   7       33.18       35.36      1.99 o 
  -2   2   7      130.94      115.70      3.75 o 
  -1   2   7       78.06       82.35      3.44 o 
   0   2   7        1.67        4.15      1.51 o 
   1   2   7      589.35      618.37     11.12 o 
   2   2   7        2.43        2.63      0.49 o 
   3   2   7       44.63       77.85      8.77 o 
   4   2   7        4.86        4.28      0.54 o 
   5   2   7        3.16        4.39      0.58 o 
   6   2   7       13.64       14.66      3.41 o 
   7   2   7       54.46       53.67      5.58 o 
   8   2   7        2.85        2.01      1.97 o 
  -6   3   7        6.33        5.67      1.31 o 
  -5   3   7        8.54       12.64      1.93 o 
  -4   3   7        0.94        1.30      0.74 o 
  -3   3   7       89.82       88.12      2.32 o 
  -2   3   7        3.30        2.22      0.47 o 
  -1   3   7       60.74       54.09      2.00 o 
   0   3   7        4.39        2.61      0.44 o 
   1   3   7        7.46        9.58      1.18 o 
   2   3   7      326.57      331.57      6.78 o 
   3   3   7       22.46       26.80      1.16 o 
   4   3   7       95.02      114.94      3.88 o 
   5   3   7      201.10      188.84      8.55 o 
   6   3   7       35.36       23.66      3.29 o 
   7   3   7        1.29        7.41      2.14 o 
  -6   4   7        6.63        9.67      2.55 o 
  -5   4   7        3.39        3.82      1.78 o 
  -4   4   7       18.73       22.35      1.85 o 
  -3   4   7        0.68        0.46      0.40 o 
  -2   4   7      190.97      183.38      6.04 o 
  -1   4   7        6.17        7.80      0.65 o 
   0   4   7        4.23        3.23      0.40 o 
   1   4   7        2.06        2.92      0.35 o 
   2   4   7        4.30        3.09      0.76 o 
   3   4   7      338.48      308.18      6.85 o 
   4   4   7        3.87        4.51      0.89 o 
   5   4   7       13.84       22.44      4.13 o 
   6   4   7        0.00        0.11      0.52 o 
   7   4   7        0.83        0.43      0.69 o 
  -6   5   7       10.08       13.29      2.05 o 
  -5   5   7        4.73        5.93      1.46 o 
  -4   5   7        0.25        0.54      0.71 o 
  -3   5   7      226.42      238.16      6.88 o 
  -2   5   7        0.15        0.29      0.41 o 
  -1   5   7        8.51        9.52      0.88 o 
   0   5   7       23.14       19.51      0.90 o 
   1   5   7       39.15       37.91      2.04 o 
   2   5   7        2.31        3.30      0.77 o 
   3   5   7      105.49      104.24      5.29 o 
   4   5   7      113.05      103.26      4.47 o 
   5   5   7       17.67       21.67      1.89 o 
   6   5   7        0.13        1.25      0.98 o 
   7   5   7        9.21        7.50      2.36 o 
  -5   6   7       13.16       12.64      2.74 o 
  -4   6   7        2.99        5.70      1.08 o 
  -3   6   7        4.21        5.86      0.82 o 
  -2   6   7        1.28        2.95      2.23 o 
  -1   6   7       13.00       13.91      1.93 o 
   0   6   7       15.54       11.34      1.21 o 
   1   6   7        1.66        1.99      0.76 o 
   2   6   7      149.65      140.61      5.80 o 
   3   6   7       18.72       23.83      2.13 o 
   4   6   7        2.55        2.31      1.91 o 
   5   6   7        0.61        3.14      1.80 o 
   6   6   7       11.11       18.39      2.50 o 
  -4   7   7        0.40       -0.13      0.99 o 
  -3   7   7        0.12        1.37      0.90 o 
  -2   7   7       11.73       11.27      1.47 o 
  -1   7   7       82.03       81.31      4.19 o 
   0   7   7        0.38        1.58      0.80 o 
   1   7   7        1.82        5.14      1.04 o 
   2   7   7       23.96       22.38      1.99 o 
   3   7   7        1.41        1.34      0.91 o 
   4   7   7        2.62        4.09      1.24 o 
   5   7   7        0.00        0.02      1.59 o 
  -3   8   7        0.02       -0.11      1.22 o 
  -2   8   7       33.68       40.90      3.43 o 
  -1   8   7        0.21        1.62      0.98 o 
   0   8   7        9.47       10.91      1.63 o 
   1   8   7       16.59       15.41      1.86 o 
   2   8   7        8.14        9.68      1.63 o 
   3   8   7        0.01       -0.42      0.95 o 
   4   8   7       10.85       14.67      2.59 o 
   0   9   7        7.89       10.19      1.77 o 
   1   9   7        4.79        4.46      1.39 o 
  -1  -7   8        9.02       13.35      1.86 o 
   0  -7   8       15.77       15.16      2.98 o 
   1  -7   8       12.15       11.79      2.40 o 
   2  -7   8        0.00       -0.21      1.16 o 
   3  -7   8        0.20        0.51      1.59 o 
  -3  -6   8        7.41       11.96      2.87 o 
  -2  -6   8        0.89        0.94      1.31 o 
  -1  -6   8       11.54        7.65      1.80 o 
   0  -6   8        0.19        0.75      0.73 o 
   1  -6   8       30.67       27.69      1.66 o 
   2  -6   8        0.59       -0.05      0.58 o 
   3  -6   8        0.02       -1.11      1.11 o 
   4  -6   8        0.12       -0.23      0.74 o 
   5  -6   8        1.95        1.29      1.54 o 
  -4  -5   8        1.39        2.61      1.76 o 
  -3  -5   8       12.81       15.41      1.85 o 
  -2  -5   8        1.95        1.04      0.70 o 
  -1  -5   8       61.68       56.23      2.78 o 
   0  -5   8        3.38        3.12      0.91 o 
   1  -5   8        2.42        4.13      0.69 o 
   2  -5   8        8.74        9.25      0.90 o 
   3  -5   8      118.69      115.23      6.70 o 
   4  -5   8        1.07        0.31      0.71 o 
   5  -5   8        0.03        0.63      0.86 o 
   6  -5   8        1.98        2.12      1.29 o 
  -5  -4   8        9.98       12.76      2.59 o 
  -4  -4   8        8.19        8.64      1.62 o 
  -3  -4   8        2.13        3.69      1.04 o 
  -2  -4   8       81.32       74.75      3.24 o 
  -1  -4   8      371.71      366.45      9.97 o 
   0  -4   8       42.92       40.42      1.71 o 
   1  -4   8       15.53       14.47      1.26 o 
   2  -4   8        0.01        0.56      1.03 o 
   3  -4   8        0.86        0.14      0.51 o 
   4  -4   8       14.16       12.76      1.71 o 
   5  -4   8        0.03        0.32      0.69 o 
   6  -4   8        5.58        5.18      1.37 o 
  -5  -3   8        2.80        2.43      1.10 o 
  -4  -3   8        8.29        7.85      1.44 o 
  -3  -3   8       84.74      101.55      4.80 o 
  -2  -3   8       13.10       47.10      2.98 o 
  -1  -3   8        9.92        8.71      0.95 o 
   0  -3   8       10.56       10.82      1.07 o 
   1  -3   8        5.86        8.19      0.89 o 
   2  -3   8       65.81       59.84      1.86 o 
   3  -3   8        0.44        1.43      0.79 o 
   4  -3   8        9.71       10.74      1.35 o 
   5  -3   8       28.03       28.52      2.39 o 
   6  -3   8        1.10        0.31      0.86 o 
   7  -3   8        5.20        8.04      2.40 o 
  -6  -2   8        4.42        5.94      1.56 o 
  -5  -2   8       11.43        8.63      2.96 o 
  -4  -2   8      125.80      124.93      6.09 o 
  -3  -2   8      369.53      377.51     16.28 o 
  -2  -2   8       48.24       50.24      2.55 o 
  -1  -2   8       78.50       82.69      3.16 o 
   0  -2   8      284.15      295.38      9.30 o 
   1  -2   8       68.06       72.78      2.02 o 
   2  -2   8       20.92       20.55      1.01 o 
   3  -2   8        9.08       10.46      1.16 o 
   4  -2   8       52.83       50.75      2.85 o 
   5  -2   8        9.36        7.69      1.28 o 
   6  -2   8       43.02       39.71      3.10 o 
   7  -2   8        2.09        5.53      1.53 o 
  -6  -1   8       14.80       13.20      1.79 o 
  -5  -1   8        3.04        4.46      1.16 o 
  -4  -1   8        7.16        5.00      1.14 o 
  -3  -1   8       63.56       59.60      3.10 o 
  -2  -1   8       30.98       33.89      1.94 o 
  -1  -1   8      152.19      173.27      5.41 o 
   0  -1   8      355.58      397.76     10.27 o 
   1  -1   8      252.58      266.46      5.34 o 
   2  -1   8       95.63       91.29      2.50 o 
   3  -1   8      109.15      110.24      4.26 o 
   4  -1   8      100.02       91.77      4.00 o 
   5  -1   8        1.93        1.15      0.74 o 
   6  -1   8        0.87        0.38      0.86 o 
   7  -1   8        4.06        4.25      1.76 o 
   8  -1   8        0.89        0.67      1.06 o 
  -6   0   8       15.70       13.03      1.86 o 
  -5   0   8        3.15        1.14      0.85 o 
  -4   0   8        0.00       -0.79      0.79 o 
  -3   0   8        0.01        1.54      1.67 o 
  -2   0   8      124.67      122.58      4.25 o 
  -1   0   8      400.89      438.75     18.84 o 
   0   0   8      110.78      127.60      3.45 o 
   1   0   8      137.06      152.24      7.65 o 
   2   0   8       67.72       69.25      1.45 o 
   3   0   8        6.51        9.05      1.93 o 
   4   0   8       20.88       22.68      1.65 o 
   5   0   8       81.09       73.03      3.64 o 
   6   0   8        3.87        4.52      1.16 o 
   7   0   8       25.67       21.49      2.38 o 
   8   0   8       14.92       19.32      2.71 o 
  -6   1   8        9.50       11.57      1.76 o 
  -5   1   8       18.07       19.39      1.97 o 
  -4   1   8       28.74       25.13      1.99 o 
  -3   1   8       14.44       14.81      1.42 o 
  -2   1   8       11.43       13.37      1.12 o 
  -1   1   8      345.81      354.59      6.47 o 
   0   1   8      174.79      173.51      7.01 o 
   1   1   8      125.54      120.78      2.78 o 
   2   1   8      266.34      270.70      7.62 o 
   3   1   8      202.38      218.04      5.05 o 
   4   1   8       20.72       22.94      1.69 o 
   5   1   8        7.32        6.13      1.11 o 
   6   1   8        4.91        2.70      1.59 o 
   7   1   8        0.35        1.48      1.03 o 
   8   1   8        1.75       -0.86      1.89 o 
  -6   2   8        0.23        0.14      1.03 o 
  -5   2   8        4.05        8.21      1.41 o 
  -4   2   8       15.74       15.73      2.62 o 
  -3   2   8       28.85       25.67      1.76 o 
  -2   2   8       30.59       30.93      1.62 o 
  -1   2   8      190.87      193.24      7.24 o 
   0   2   8      145.77      137.42      7.97 o 
   1   2   8      372.94      385.83      7.87 o 
   2   2   8        0.56       -0.19      0.86 o 
   3   2   8        3.60       14.77      0.75 o 
   4   2   8       71.10       65.43      2.00 o 
   5   2   8        4.46        3.22      1.11 o 
   6   2   8       21.44       24.16      2.29 o 
   7   2   8        4.09        4.20      2.06 o 
   8   2   8        1.01        0.94      1.54 o 
  -6   3   8        2.16        5.54      1.37 o 
  -5   3   8       91.95       92.59      9.47 o 
  -4   3   8        0.78        4.46      1.33 o 
  -3   3   8        5.10        4.75      0.88 o 
  -2   3   8       59.94       56.30      3.29 o 
  -1   3   8       34.95       31.49      1.52 o 
   0   3   8       15.24       14.96      0.78 o 
   1   3   8      425.76      430.66      8.79 o 
   2   3   8       99.22       97.83      2.53 o 
   3   3   8      128.73      133.06      3.30 o 
   4   3   8       30.77       28.56      1.71 o 
   5   3   8       96.37       98.73      3.40 o 
   6   3   8        1.60        2.25      0.85 o 
   7   3   8        7.71        7.00      1.41 o 
  -6   4   8        0.13       -0.52      0.92 o 
  -5   4   8        0.49        1.44      0.94 o 
  -4   4   8        7.81        7.64      1.36 o 
  -3   4   8       76.98       76.71      4.55 o 
  -2   4   8        9.98        9.15      1.14 o 
  -1   4   8      140.07      126.18      3.31 o 
   0   4   8       38.29       39.62      1.31 o 
   1   4   8       77.78       73.08      1.91 o 
   2   4   8       94.81       89.54      2.47 o 
   3   4   8        0.41        4.68      0.62 o 
   4   4   8      470.76      502.24     15.15 o 
   5   4   8       42.23       39.59      1.95 o 
   6   4   8        0.11        0.13      0.69 o 
   7   4   8        7.42        4.90      1.29 o 
  -5   5   8        1.72        3.17      1.23 o 
  -4   5   8        3.40        1.76      0.96 o 
  -3   5   8       45.62       45.36      2.72 o 
  -2   5   8        0.01       -0.16      0.37 o 
  -1   5   8       11.05       11.27      1.01 o 
   0   5   8       93.09       85.11      4.48 o 
   1   5   8       35.68       34.82      1.99 o 
   2   5   8        0.49        1.08      0.66 o 
   3   5   8      503.41      475.35     16.37 o 
   4   5   8        4.52        7.22      1.10 o 
   5   5   8       24.22       25.86      2.25 o 
   6   5   8       17.64       20.38      2.26 o 
  -5   6   8        2.71        4.80      2.06 o 
  -4   6   8        0.69        2.61      1.54 o 
  -3   6   8       19.77       21.76      1.46 o 
  -2   6   8       37.14       36.54      3.39 o 
  -1   6   8        0.56        1.16      0.66 o 
   0   6   8        3.34        4.32      1.41 o 
   1   6   8        3.79        5.02      1.04 o 
   2   6   8        6.80        9.57      1.22 o 
   3   6   8        1.30       -0.09      0.61 o 
   4   6   8        7.42       11.94      1.53 o 
   5   6   8        0.53        3.35      1.11 o 
   6   6   8       84.80      110.39      9.83 o 
  -3   7   8        2.54        2.06      0.97 o 
  -2   7   8        0.00       -0.19      0.71 o 
  -1   7   8        1.21        1.75      0.83 o 
   0   7   8       18.09       18.22      1.82 o 
   1   7   8       15.80       15.57      1.72 o 
   2   7   8        0.02        0.09      0.63 o 
   3   7   8        0.73       -0.57      0.78 o 
   4   7   8       29.34       34.52      3.00 o 
   5   7   8      100.63      119.60      6.72 o 
  -2   8   8        2.93        4.42      1.37 o 
  -1   8   8        4.16        3.05      1.35 o 
   0   8   8       24.56       30.21      2.65 o 
   1   8   8        3.74        5.39      1.29 o 
   2   8   8       15.05       18.66      2.13 o 
   3   8   8        6.77       11.30      1.78 o 
   0  -7   9        0.24       -0.30      1.03 o 
   1  -7   9        6.09       12.00      2.40 o 
   2  -7   9        0.46       -0.81      1.46 o 
  -2  -6   9        4.77        3.34      1.80 o 
  -1  -6   9        0.03        0.65      1.11 o 
   0  -6   9        7.91        8.14      1.33 o 
   1  -6   9       17.25       19.53      1.97 o 
   2  -6   9        7.80        9.33      1.52 o 
   3  -6   9        1.22        4.61      3.21 o 
   4  -6   9        0.70        1.07      1.50 o 
  -3  -5   9        5.51        3.03      1.31 o 
  -2  -5   9        6.19       10.46      1.93 o 
  -1  -5   9        9.76        8.39      0.93 o 
   0  -5   9        3.79        3.72      1.19 o 
   1  -5   9        5.80        4.47      0.79 o 
   2  -5   9        0.17        0.31      0.62 o 
   3  -5   9       23.48       20.25      2.04 o 
   4  -5   9        0.69        0.32      0.72 o 
   5  -5   9        7.53       10.23      1.64 o 
  -4  -4   9       10.72       13.09      1.79 o 
  -3  -4   9      107.74      100.46      5.01 o 
  -2  -4   9       49.84       46.03      2.01 o 
  -1  -4   9       11.23       10.67      1.00 o 
   0  -4   9      102.05       93.31      3.23 o 
   1  -4   9       51.46       44.61      2.44 o 
   2  -4   9       31.68       26.52      2.02 o 
   3  -4   9        0.15       -0.09      0.67 o 
   4  -4   9        0.19        0.56      0.71 o 
   5  -4   9       24.81       27.16      2.37 o 
   6  -4   9        0.45        0.93      2.06 o 
  -5  -3   9       13.09       11.56      2.55 o 
  -4  -3   9        8.65       22.11      2.24 o 
  -3  -3   9        2.02        2.41      2.16 o 
  -2  -3   9      216.20      213.94      5.81 o 
  -1  -3   9        1.35        1.27      0.46 o 
   0  -3   9        0.03        0.55      0.92 o 
   1  -3   9        0.92        1.70      0.75 o 
   2  -3   9        0.25        0.18      0.35 o 
   3  -3   9        2.11        1.75      0.80 o 
   4  -3   9        0.07        3.17      1.33 o 
   5  -3   9       19.63       20.43      2.04 o 
   6  -3   9        0.30        3.35      4.11 o 
   7  -3   9        4.08        6.09      3.58 o 
  -5  -2   9        0.78        0.96      0.94 o 
  -4  -2   9        9.67        6.54      1.56 o 
  -3  -2   9       83.02       97.81      4.68 o 
  -2  -2   9        1.44        0.70      0.65 o 
  -1  -2   9       63.28       61.19      2.12 o 
   0  -2   9        0.00       -0.22      0.38 o 
   1  -2   9        1.92        2.61      0.65 o 
   2  -2   9      225.26      222.18      4.92 o 
   3  -2   9      260.69      278.81     15.34 o 
   4  -2   9      171.81      165.60      6.87 o 
   5  -2   9        2.86        6.08      1.21 o 
   6  -2   9        1.43        1.12      0.96 o 
   7  -2   9        2.55        3.80      1.86 o 
  -6  -1   9        0.17        3.09      1.89 o 
  -5  -1   9       12.05       14.25      2.06 o 
  -4  -1   9        1.85        2.77      1.18 o 
  -3  -1   9        0.40       -0.43      0.64 o 
  -2  -1   9       19.21       23.18      1.74 o 
  -1  -1   9        0.00        0.04      0.27 o 
   0  -1   9      123.37      137.25     10.05 o 
   1  -1   9        1.17        2.88      0.48 o 
   2  -1   9       38.73       38.62      1.52 o 
   3  -1   9       47.07       45.10      2.55 o 
   4  -1   9        0.93        1.37      0.75 o 
   5  -1   9        1.70        1.22      0.81 o 
   6  -1   9       16.42       17.17      2.36 o 
   7  -1   9       30.07       26.12      2.82 o 
  -6   0   9       15.24       16.53      3.17 o 
  -5   0   9        5.72        5.27      1.24 o 
  -4   0   9      103.10      101.35      5.00 o 
  -3   0   9        7.98        5.37      1.50 o 
  -2   0   9       25.84       27.23      1.77 o 
  -1   0   9        0.17        6.28      4.89 o 
   0   0   9        0.87        0.07      0.36 o 
   1   0   9      273.61      267.61      5.66 o 
   2   0   9       92.96       90.49      2.01 o 
   3   0   9       16.20       18.30      1.43 o 
   4   0   9       23.39       17.82      2.06 o 
   5   0   9        5.51        4.78      1.05 o 
   6   0   9       46.43       34.23      2.75 o 
   7   0   9        1.24        2.63      1.32 o 
  -6   1   9        7.32        6.97      1.56 o 
  -5   1   9       38.61       37.21      2.86 o 
  -4   1   9        0.60        0.15      0.71 o 
  -3   1   9       23.08       23.00      1.91 o 
  -2   1   9        7.00        5.72      0.88 o 
  -1   1   9       52.13       53.93      1.84 o 
   0   1   9      161.09      159.08     18.96 o 
   1   1   9        0.51        0.28      0.47 o 
   2   1   9       36.90       47.14      2.45 o 
   3   1   9       28.45       25.12      1.46 o 
   4   1   9        4.85        7.12      1.11 o 
   5   1   9        5.52        3.11      0.96 o 
   6   1   9        7.93        9.04      1.91 o 
   7   1   9        1.40        2.15      1.23 o 
   8   1   9        0.01       -1.11      1.76 o 
  -6   2   9        3.41        6.59      2.31 o 
  -5   2   9        6.35        5.40      1.33 o 
  -4   2   9       87.43       79.78      5.07 o 
  -3   2   9        6.70        9.05      1.29 o 
  -2   2   9      312.16      303.74      9.80 o 
  -1   2   9      122.60      113.34      4.56 o 
   0   2   9       43.60       44.53      1.94 o 
   1   2   9       67.48       74.97      2.14 o 
   2   2   9       11.74       11.15      0.98 o 
   3   2   9      150.95      151.87      5.49 o 
   4   2   9       13.04       15.06      1.13 o 
   5   2   9        0.83        0.19      0.59 o 
   6   2   9        2.55        4.06      1.10 o 
   7   2   9        0.90        0.43      1.61 o 
  -6   3   9        2.25        5.85      2.12 o 
  -5   3   9        1.40        1.71      1.35 o 
  -4   3   9       11.27       12.72      1.84 o 
  -3   3   9        4.08        3.89      1.00 o 
  -2   3   9      180.30      168.89      6.49 o 
  -1   3   9      113.48      111.95      2.92 o 
   0   3   9       43.93       42.29      1.49 o 
   1   3   9      153.48      159.07      3.85 o 
   2   3   9       77.32       86.02      3.26 o 
   3   3   9        0.58        0.40      0.35 o 
   4   3   9       40.36       51.37      1.96 o 
   5   3   9       16.91       17.41      1.21 o 
   6   3   9       28.12       29.40      2.42 o 
   7   3   9        1.04        0.00      1.01 o 
  -5   4   9        0.00        0.40      0.91 o 
  -4   4   9        0.04        0.15      1.33 o 
  -3   4   9       13.87       14.73      1.46 o 
  -2   4   9      198.12      191.92      5.08 o 
  -1   4   9        1.82        2.45      0.48 o 
   0   4   9       10.37        7.06      0.63 o 
   1   4   9       10.80       11.00      0.68 o 
   2   4   9       63.13       64.19      2.05 o 
   3   4   9      137.98      117.61      3.22 o 
   4   4   9       43.00       53.45      2.22 o 
   5   4   9       49.13       44.43      2.20 o 
   6   4   9        1.03        3.07      0.96 o 
   7   4   9       14.52       11.14      2.79 o 
  -5   5   9        3.42        4.52      1.42 o 
  -4   5   9       43.69       44.42      2.99 o 
  -3   5   9       11.40       11.47      1.48 o 
  -2   5   9        0.47       -0.01      0.35 o 
  -1   5   9       67.22       58.55      3.47 o 
   0   5   9       16.79       14.41      0.96 o 
   1   5   9        0.02        0.54      0.48 o 
   2   5   9       60.56       58.03      3.15 o 
   3   5   9       26.16       23.01      1.21 o 
   4   5   9        6.68       11.28      1.48 o 
   5   5   9       12.93       17.88      1.97 o 
   6   5   9        4.85        7.84      2.19 o 
  -4   6   9        1.66        2.57      1.63 o 
  -3   6   9        0.15       -0.51      1.16 o 
  -2   6   9        5.79        8.82      1.32 o 
  -1   6   9        4.39        6.02      1.10 o 
   0   6   9      137.83      131.48      5.75 o 
   1   6   9       22.87       24.78      1.91 o 
   2   6   9        2.53        2.34      0.82 o 
   3   6   9       37.25       39.80      4.12 o 
   4   6   9        7.35        3.86      1.18 o 
   5   6   9        4.66        4.82      2.79 o 
   6   6   9        0.13        2.96      2.01 o 
  -3   7   9        8.87       13.33      2.44 o 
  -2   7   9        3.33        3.32      1.84 o 
  -1   7   9       55.32       55.33      3.39 o 
   0   7   9        0.14        2.32      2.25 o 
   1   7   9        0.23        0.77      0.76 o 
   2   7   9       16.93       18.70      1.87 o 
   3   7   9        0.02       -0.18      0.71 o 
   4   7   9        0.03        1.58      0.98 o 
   5   7   9        0.00       -0.20      0.87 o 
  -2   8   9        8.60        8.13      1.68 o 
  -1   8   9       17.41       20.26      2.61 o 
   0   8   9        0.39        0.36      0.79 o 
   1   8   9        9.40       12.14      2.83 o 
   2   8   9        2.87        2.04      1.02 o 
   3   8   9        0.79        3.22      2.40 o 
   0  -6  10        3.07        1.38      0.89 o 
   1  -6  10        5.77        7.41      2.36 o 
   2  -6  10        0.33       -0.47      1.16 o 
   3  -6  10        1.33        1.59      1.80 o 
  -3  -5  10        7.06        8.70      2.36 o 
  -2  -5  10       28.82       27.55      2.33 o 
  -1  -5  10        0.00        0.72      0.62 o 
   0  -5  10       17.25       15.93      1.37 o 
   1  -5  10        6.95        6.28      1.93 o 
   2  -5  10       11.86       12.68      1.79 o 
   3  -5  10        1.62        1.44      1.04 o 
   4  -5  10        0.05       -0.77      0.84 o 
   5  -5  10        0.03       -0.41      0.83 o 
  -4  -4  10        3.27        6.42      4.41 o 
  -3  -4  10        1.44        0.78      1.56 o 
  -2  -4  10      125.11      125.76      6.09 o 
  -1  -4  10        4.57        4.79      0.75 o 
   0  -4  10        8.88        8.42      1.16 o 
   1  -4  10        8.33       10.47      0.96 o 
   2  -4  10       77.92       80.69      4.28 o 
   3  -4  10       54.14       63.95      5.32 o 
   4  -4  10        3.17        4.56      1.13 o 
   5  -4  10        0.28       -0.38      1.14 o 
   6  -4  10        4.71        4.91      1.40 o 
  -5  -3  10       18.22       20.40      2.51 o 
  -4  -3  10       29.35       27.76      2.44 o 
  -3  -3  10      179.53      183.10     15.89 o 
  -2  -3  10        0.05        0.65      0.73 o 
  -1  -3  10       62.73       62.60      3.22 o 
   0  -3  10        3.70        4.18      0.65 o 
   1  -3  10       36.49       36.27      1.60 o 
   2  -3  10        1.33        1.83      0.65 o 
   3  -3  10       74.99       85.99      6.87 o 
   4  -3  10       16.59       19.07      2.14 o 
   5  -3  10        4.58        2.65      1.09 o 
   6  -3  10        0.02        1.34      1.00 o 
  -5  -2  10        0.22       -0.75      0.92 o 
  -4  -2  10        0.30        0.64      1.16 o 
  -3  -2  10        2.65        2.55      0.92 o 
  -2  -2  10       76.88       80.57      4.36 o 
  -1  -2  10       14.77       14.51      0.95 o 
   0  -2  10        5.34        4.85      0.65 o 
   1  -2  10       15.24       17.61      1.33 o 
   2  -2  10       21.78       23.80      1.14 o 
   3  -2  10       15.53       12.61      1.80 o 
   4  -2  10       52.18       57.27      3.62 o 
   5  -2  10        0.61       -0.86      0.86 o 
   6  -2  10        0.00        0.28      0.85 o 
   7  -2  10        6.87        9.20      1.80 o 
  -5  -1  10        5.67        7.75      2.06 o 
  -4  -1  10       59.02       56.21      3.33 o 
  -3  -1  10        5.44        5.71      1.09 o 
  -2  -1  10        0.12        3.62      3.92 o 
  -1  -1  10       25.91       28.42      1.42 o 
   0  -1  10       42.65       38.33      1.82 o 
   1  -1  10       24.82       24.37      1.12 o 
   2  -1  10        7.39        5.97      0.60 o 
   3  -1  10      162.46      164.37      6.64 o 
   4  -1  10       37.06       35.53      2.51 o 
   5  -1  10       11.95       10.44      2.04 o 
   6  -1  10        7.70        7.21      1.49 o 
   7  -1  10        1.58        1.40      1.61 o 
  -6   0  10        4.67        4.83      2.06 o 
  -5   0  10       13.75       16.92      3.56 o 
  -4   0  10       24.86       27.14      2.33 o 
  -3   0  10       32.85       36.55      2.96 o 
  -2   0  10        2.08        5.51      0.99 o 
  -1   0  10        4.94        9.94      1.08 o 
   0   0  10        4.42        5.45      1.30 o 
   1   0  10       14.95       17.15      0.91 o 
   2   0  10       79.98       81.77      2.26 o 
   3   0  10        0.11        0.43      1.22 o 
   4   0  10       11.39       13.41      1.47 o 
   5   0  10        7.10        6.86      1.48 o 
   6   0  10        4.27        4.93      1.28 o 
   7   0  10        6.42        5.55      1.52 o 
  -6   1  10        0.18        4.70      1.78 o 
  -5   1  10        0.15       -0.27      0.77 o 
  -4   1  10        5.54        8.34      2.91 o 
  -3   1  10       12.93       12.92      1.45 o 
  -2   1  10        4.54        8.57      1.13 o 
  -1   1  10       33.28       32.02      1.20 o 
   0   1  10        6.48        8.12      2.12 o 
   1   1  10       53.51       65.69      8.22 o 
   2   1  10       80.40       81.14      2.84 o 
   3   1  10       10.91       12.91      1.97 o 
   4   1  10       10.52       13.38      1.60 o 
   5   1  10      173.46      161.89      7.35 o 
   6   1  10        4.04        4.03      1.23 o 
   7   1  10        3.42        7.92      1.82 o 
  -6   2  10        4.29        7.81      1.68 o 
  -5   2  10        5.85        4.93      1.32 o 
  -4   2  10      100.28      103.08      5.46 o 
  -3   2  10       40.48       42.57      2.87 o 
  -2   2  10       81.47       77.13      3.60 o 
  -1   2  10        1.11        0.89      0.77 o 
   0   2  10       25.61       27.43      1.46 o 
   1   2  10       90.54       90.08      2.72 o 
   2   2  10      852.67      921.59     25.95 o 
   3   2  10       14.88       21.94      2.15 o 
   4   2  10      106.65       94.64      4.16 o 
   5   2  10       17.26       15.11      1.58 o 
   6   2  10        0.23       -0.74      0.82 o 
   7   2  10        0.05        0.42      0.91 o 
  -5   3  10       10.20        9.23      1.56 o 
  -4   3  10       53.42       49.47      3.17 o 
  -3   3  10       49.09       53.46      3.82 o 
  -2   3  10       15.76       15.82      1.48 o 
  -1   3  10      105.43      103.58      3.02 o 
   0   3  10        1.89        1.46      1.18 o 
   1   3  10        1.88        3.97      0.58 o 
   2   3  10       86.93       80.33      2.42 o 
   3   3  10        4.33        4.34      0.80 o 
   4   3  10        0.00        3.81      0.75 o 
   5   3  10       33.28       26.03      2.01 o 
   6   3  10        7.33        7.85      1.45 o 
   7   3  10        3.99        4.14      1.97 o 
  -5   4  10        1.39        2.24      1.14 o 
  -4   4  10        8.01       10.60      3.04 o 
  -3   4  10        7.13        8.70      1.80 o 
  -2   4  10      113.12      101.37      4.46 o 
  -1   4  10        3.82        4.77      0.59 o 
   0   4  10        0.41        2.14      1.69 o 
   1   4  10        0.11        0.96      0.45 o 
   2   4  10       48.88       44.23      1.66 o 
   3   4  10       24.82       28.60      1.36 o 
   4   4  10      541.86      607.00     15.90 o 
   5   4  10        2.09        1.38      0.79 o 
   6   4  10        0.07       -0.83      0.83 o 
   7   4  10        2.35        4.46      2.14 o 
  -5   5  10        0.35       -0.99      0.99 o 
  -4   5  10        0.00        0.88      1.20 o 
  -3   5  10        0.35        1.06      1.26 o 
  -2   5  10        0.52        0.35      0.39 o 
  -1   5  10       38.11       37.22      2.41 o 
   0   5  10        6.77        5.41      1.93 o 
   1   5  10       82.21       71.62      2.92 o 
   2   5  10        7.25        9.63      0.74 o 
   3   5  10      224.98      218.44      5.83 o 
   4   5  10        0.54        1.14      1.24 o 
   5   5  10        1.91        4.62      1.31 o 
   6   5  10        0.51        0.73      1.29 o 
  -4   6  10        6.92        8.10      2.31 o 
  -3   6  10        4.31        5.44      1.93 o 
  -2   6  10        0.00       -0.25      0.66 o 
  -1   6  10       21.27       23.32      2.79 o 
   0   6  10       19.41       17.79      1.83 o 
   1   6  10        0.00        0.34      0.63 o 
   2   6  10        0.23        0.23      0.64 o 
   3   6  10       43.18       40.29      2.69 o 
   4   6  10       13.63       11.17      1.70 o 
   5   6  10        0.01       -0.04      0.62 o 
  -2   7  10       17.71       19.38      2.06 o 
  -1   7  10        0.02       -0.03      0.69 o 
   0   7  10        0.76       -0.61      0.84 o 
   1   7  10        0.52        0.50      0.79 o 
   2   7  10        5.81        5.06      1.18 o 
   3   7  10        2.54        9.34      3.88 o 
   4   7  10        6.09        6.39      2.34 o 
  -2   8  10       22.44       19.29      3.17 o 
  -1   8  10        5.83        6.53      1.64 o 
   0   8  10        0.00        0.96      0.95 o 
   1   8  10        2.17        3.72      1.48 o 
   2   8  10        4.37        6.17      1.42 o 
   3   8  10        4.75        5.93      2.55 o 
   1  -6  11        0.01       -0.77      1.24 o 
   2  -6  11        0.37        0.26      1.20 o 
  -2  -5  11        0.54        1.36      0.86 o 
  -1  -5  11        0.17        0.08      0.62 o 
   0  -5  11       23.87       25.63      2.11 o 
   1  -5  11        3.45        3.67      1.02 o 
   2  -5  11        6.11        5.68      1.51 o 
   3  -5  11        1.31        2.94      1.63 o 
   4  -5  11        4.28        2.45      1.08 o 
  -3  -4  11        1.67        2.20      1.31 o 
  -2  -4  11        9.45       10.60      1.55 o 
  -1  -4  11       53.73       48.12      2.25 o 
   0  -4  11       10.22        9.80      1.01 o 
   1  -4  11        0.03        0.27      0.52 o 
   2  -4  11       32.75       31.17      2.45 o 
   3  -4  11        0.35       -0.19      0.76 o 
   4  -4  11        8.01       10.53      2.16 o 
   5  -4  11        0.75        0.25      0.84 o 
  -4  -3  11        2.83        5.75      1.49 o 
  -3  -3  11        8.77       10.76      1.57 o 
  -2  -3  11       79.69       78.52      4.33 o 
  -1  -3  11       97.40       85.60      7.56 o 
   0  -3  11       28.62       28.31      1.57 o 
   1  -3  11        1.80        2.33      0.73 o 
   2  -3  11       41.74       41.40      2.77 o 
   3  -3  11        8.69       10.18      3.06 o 
   4  -3  11        0.00        0.18      0.77 o 
   5  -3  11        9.21        9.62      1.70 o 
   6  -3  11        5.42        8.12      1.70 o 
  -5  -2  11       11.42       12.79      2.02 o 
  -4  -2  11        3.12        4.63      1.30 o 
  -3  -2  11       37.03       43.41      2.99 o 
  -2  -2  11       30.59       34.69      2.68 o 
  -1  -2  11       10.40       14.25      1.01 o 
   0  -2  11        3.14        4.66      0.63 o 
   1  -2  11        0.94        1.50      0.75 o 
   2  -2  11       17.23       14.35      1.13 o 
   3  -2  11        1.57        0.72      0.77 o 
   4  -2  11       90.99       95.67      5.42 o 
   5  -2  11       10.24        6.41      1.53 o 
   6  -2  11        8.23       11.16      2.70 o 
   7  -2  11        1.93        2.20      1.27 o 
  -5  -1  11        0.10       -0.29      0.83 o 
  -4  -1  11        3.18        3.00      1.07 o 
  -3  -1  11      138.38      126.53      5.98 o 
  -2  -1  11       27.73       27.08      1.83 o 
  -1  -1  11        5.20        5.72      0.72 o 
   0  -1  11      138.80      154.68      6.41 o 
   1  -1  11      130.75      129.18      4.55 o 
   2  -1  11       83.18       79.08      2.45 o 
   3  -1  11       28.56       32.43      2.72 o 
   4  -1  11        7.75       11.48      1.57 o 
   5  -1  11        1.10        1.23      1.05 o 
   6  -1  11       20.77       22.45      2.48 o 
   7  -1  11        0.43        0.26      0.85 o 
  -5   0  11       14.79       15.99      2.08 o 
  -4   0  11        1.39        1.31      0.96 o 
  -3   0  11       29.25       28.29      4.37 o 
  -2   0  11        8.20        8.90      1.21 o 
  -1   0  11      199.07      215.52      8.78 o 
   0   0  11       13.89       14.43      0.97 o 
   1   0  11        0.60       -0.37      0.37 o 
   2   0  11        9.72        8.50      0.61 o 
   3   0  11       40.54       39.95      2.36 o 
   4   0  11        0.54        0.92      0.76 o 
   5   0  11        1.29        4.19      1.13 o 
   6   0  11        6.40        8.22      1.63 o 
   7   0  11        6.63       11.84      2.02 o 
  -5   1  11        0.02        0.45      0.89 o 
  -4   1  11        5.99        5.72      2.89 o 
  -3   1  11       11.85        7.98      1.30 o 
  -2   1  11       50.79       48.18      2.70 o 
  -1   1  11       89.36       84.53      3.94 o 
   0   1  11        0.03        1.26      1.09 o 
   1   1  11        0.64        2.18      1.86 o 
   2   1  11       81.45       89.79      6.04 o 
   3   1  11       15.31       12.58      1.42 o 
   4   1  11        4.07        3.15      0.95 o 
   5   1  11        2.49        3.03      2.31 o 
   6   1  11        0.03        1.29      0.97 o 
   7   1  11        0.63        4.14      3.06 o 
  -5   2  11        0.30        0.20      1.67 o 
  -4   2  11        0.38        1.00      0.89 o 
  -3   2  11       71.93       69.22      3.79 o 
  -2   2  11       35.91       34.90      2.24 o 
  -1   2  11       72.05       68.43      2.08 o 
   0   2  11        2.72        2.26      0.47 o 
   1   2  11       84.58       94.89      2.92 o 
   2   2  11        0.18       -0.40      0.40 o 
   3   2  11        6.76       14.05      0.88 o 
   4   2  11        0.14       -0.73      0.73 o 
   5   2  11        1.88        3.62      1.46 o 
   6   2  11        0.26        0.76      0.82 o 
   7   2  11       32.93       31.86      3.22 o 
  -5   3  11        0.04       -0.19      1.26 o 
  -4   3  11       21.40       19.98      5.17 o 
  -3   3  11       60.58       58.88      3.41 o 
  -2   3  11        9.34        7.80      1.21 o 
  -1   3  11       31.74       29.02      2.05 o 
   0   3  11       57.75       55.07      2.05 o 
   1   3  11       47.48       45.29      1.78 o 
   2   3  11       72.13       60.01      2.01 o 
   3   3  11        0.02        0.46      1.07 o 
   4   3  11       31.76       28.38      1.38 o 
   5   3  11       23.67       24.64      2.22 o 
   6   3  11       56.30       48.60      5.56 o 
   7   3  11        0.47        1.31      1.22 o 
  -5   4  11        0.19        3.49      3.11 o 
  -4   4  11        5.66        7.13      1.59 o 
  -3   4  11        0.45        1.89      0.88 o 
  -2   4  11      175.71      180.58      7.43 o 
  -1   4  11        0.04       -0.13      0.45 o 
   0   4  11        5.78        6.17      0.84 o 
   1   4  11        8.05        8.21      0.96 o 
   2   4  11       19.92       15.57      0.99 o 
   3   4  11       12.67       20.39      1.29 o 
   4   4  11        7.76       14.92      1.24 o 
   5   4  11        0.00       -0.14      0.56 o 
   6   4  11        1.96        1.09      1.35 o 
   7   4  11        9.57       12.69      3.21 o 
  -4   5  11        8.72       10.42      1.91 o 
  -3   5  11       43.63       43.95      3.00 o 
  -2   5  11        5.05        6.20      0.78 o 
  -1   5  11        1.94        2.58      0.56 o 
   0   5  11        0.76        0.31      0.38 o 
   1   5  11        2.13        0.85      0.41 o 
   2   5  11        7.98        9.98      1.29 o 
   3   5  11       14.79       15.32      1.01 o 
   4   5  11        2.82        4.57      1.71 o 
   5   5  11        3.47        3.43      1.71 o 
   6   5  11        2.23        3.51      1.84 o 
  -4   6  11        0.28       -0.17      1.16 o 
  -3   6  11        2.81        4.84      1.89 o 
  -2   6  11       11.12       12.22      1.91 o 
  -1   6  11        1.26        2.19      1.24 o 
   0   6  11        1.15        0.23      0.73 o 
   1   6  11        3.58        4.86      1.03 o 
   2   6  11        0.12        0.19      0.66 o 
   3   6  11        4.79        4.60      1.37 o 
   4   6  11        0.30        1.36      0.98 o 
   5   6  11       18.59       15.48      3.04 o 
  -3   7  11        0.07        1.16      1.67 o 
  -2   7  11        0.07        1.46      1.46 o 
  -1   7  11       12.53       11.28      1.74 o 
   0   7  11        2.50        1.96      0.92 o 
   1   7  11        0.02        0.49      1.01 o 
   2   7  11       59.00       59.26      3.70 o 
   3   7  11        9.26        9.11      1.86 o 
   4   7  11        1.63       -0.65      0.88 o 
  -1   8  11        1.04        0.17      0.76 o 
   0   8  11        1.06        1.40      1.07 o 
   1   8  11        1.29       -0.52      0.88 o 
   2   8  11        0.06        0.62      0.87 o 
  -1  -5  12        5.08        4.40      1.13 o 
   0  -5  12       21.30       18.32      1.66 o 
   1  -5  12        2.79        4.14      1.25 o 
   2  -5  12        3.04        3.84      2.21 o 
   3  -5  12        5.87        6.27      1.59 o 
   4  -5  12        2.81        2.66      1.18 o 
  -3  -4  12        0.31       -0.06      0.76 o 
  -2  -4  12        4.58        5.04      1.24 o 
  -1  -4  12        6.83        7.71      1.39 o 
   0  -4  12       19.11       16.41      1.46 o 
   1  -4  12        3.66        2.67      0.81 o 
   2  -4  12        9.63       10.39      1.44 o 
   3  -4  12       14.58       12.96      1.91 o 
   4  -4  12        4.35        4.10      2.36 o 
   5  -4  12        5.33        7.43      2.14 o 
  -4  -3  12       11.38       15.60      2.06 o 
  -3  -3  12        9.44       13.73      2.66 o 
  -2  -3  12        4.14        5.63      1.27 o 
  -1  -3  12       24.16       29.00      2.14 o 
   0  -3  12       35.48       33.19      1.86 o 
   1  -3  12        8.27        9.11      0.93 o 
   2  -3  12        7.93       11.14      1.50 o 
   3  -3  12        0.10       -0.10      0.71 o 
   4  -3  12        0.44        0.78      0.91 o 
   5  -3  12        6.88        6.90      1.64 o 
   6  -3  12        0.51       -0.11      0.91 o 
  -4  -2  12       22.33       16.51      1.96 o 
  -3  -2  12       18.27       18.07      1.96 o 
  -2  -2  12       39.68       46.59      3.16 o 
  -1  -2  12        0.92        6.39      1.29 o 
   0  -2  12       32.83       33.50      1.93 o 
   1  -2  12       45.66       41.87      2.75 o 
   2  -2  12        4.77        3.81      0.93 o 
   3  -2  12       29.07       34.36      2.69 o 
   4  -2  12       75.52       83.51      5.16 o 
   5  -2  12        3.29        2.72      1.15 o 
   6  -2  12       11.39       12.61      2.19 o 
  -4  -1  12       11.60        7.35      1.84 o 
  -3  -1  12       14.13       12.77      1.65 o 
  -2  -1  12       51.20       49.55      2.77 o 
  -1  -1  12        8.57       11.03      2.01 o 
   0  -1  12       28.10       25.98      1.87 o 
   1  -1  12        4.89        5.18      0.73 o 
   2  -1  12        0.46        0.39      0.45 o 
   3  -1  12      247.30      259.25     10.60 o 
   4  -1  12        2.43        1.95      1.01 o 
   5  -1  12        0.29       -0.71      0.88 o 
   6  -1  12        0.99        2.35      1.15 o 
   7  -1  12        3.22        2.71      2.87 o 
  -5   0  12        1.19        0.51      0.91 o 
  -4   0  12        0.00        1.07      0.91 o 
  -3   0  12        7.06        9.24      1.50 o 
  -2   0  12       37.95       37.11      2.41 o 
  -1   0  12        3.06        4.37      0.93 o 
   0   0  12       50.99       68.50      2.38 o 
   1   0  12       35.04       39.25      1.62 o 
   2   0  12       11.81       15.63      2.47 o 
   3   0  12        0.00       -0.07      0.55 o 
   4   0  12        8.70       10.55      1.76 o 
   5   0  12       41.24       35.80      2.81 o 
   6   0  12       16.87       15.27      2.03 o 
   7   0  12        1.58        0.17      0.83 o 
  -5   1  12        7.47        5.38      1.55 o 
  -4   1  12        0.04        0.21      0.84 o 
  -3   1  12       48.15       50.23      3.48 o 
  -2   1  12       11.97        9.46      1.29 o 
  -1   1  12       12.02       11.55      1.37 o 
   0   1  12       56.93       57.77      2.05 o 
   1   1  12       12.18       12.61      1.01 o 
   2   1  12        3.45        3.68      0.98 o 
   3   1  12       31.06       31.58      2.23 o 
   4   1  12        0.07        0.46      0.84 o 
   5   1  12       41.11       39.25      3.00 o 
   6   1  12       13.55       10.93      1.79 o 
   7   1  12        0.02       -0.11      0.96 o 
  -5   2  12        3.22        5.14      1.45 o 
  -4   2  12        1.03        1.00      0.93 o 
  -3   2  12        0.31        0.11      0.67 o 
  -2   2  12        6.97        7.16      1.14 o 
  -1   2  12       20.08       18.77      0.96 o 
   0   2  12       38.76       41.79      2.21 o 
   1   2  12        4.94        5.80      0.72 o 
   2   2  12        1.96        3.64      1.01 o 
   3   2  12       50.44       59.70      2.38 o 
   4   2  12       19.41       20.17      2.12 o 
   5   2  12        0.52        0.53      0.75 o 
   6   2  12        3.12        1.80      1.02 o 
   7   2  12        6.00        7.17      1.69 o 
  -5   3  12        4.35        4.36      1.46 o 
  -4   3  12        5.03        6.55      1.61 o 
  -3   3  12        6.52        6.37      1.22 o 
  -2   3  12       28.35       26.95      2.05 o 
  -1   3  12      286.98      265.46      6.98 o 
   0   3  12        1.01        4.40      1.48 o 
   1   3  12       78.64       75.04      2.73 o 
   2   3  12      155.71      151.21      4.37 o 
   3   3  12       47.52       35.51      5.34 o 
   4   3  12        0.16        5.39      2.85 o 
   5   3  12       41.31       42.17      3.19 o 
   6   3  12        0.98       -0.16      1.01 o 
   7   3  12        0.49        3.20      3.11 o 
  -4   4  12        9.06       10.64      3.19 o 
  -3   4  12        0.71        1.26      0.89 o 
  -2   4  12       30.16       27.69      2.41 o 
  -1   4  12        0.46        1.84      1.00 o 
   0   4  12        0.62       -0.09      0.39 o 
   1   4  12        0.05       -0.11      0.36 o 
   2   4  12        6.12        5.27      1.02 o 
   3   4  12       19.09       18.07      1.93 o 
   4   4  12      232.99      245.83      9.97 o 
   5   4  12        2.56        5.49      1.30 o 
   6   4  12        1.74        2.34      1.09 o 
  -4   5  12        0.09        2.84      4.41 o 
  -3   5  12       17.46       16.56      2.01 o 
  -2   5  12        0.00        0.77      0.72 o 
  -1   5  12        0.82        0.63      0.50 o 
   0   5  12       87.16       74.34      2.90 o 
   1   5  12      108.81      106.88      5.26 o 
   2   5  12        6.48        8.48      0.82 o 
   3   5  12      172.69      148.28      4.63 o 
   4   5  12        0.74        0.92      0.85 o 
   5   5  12        1.35        0.77      1.33 o 
   6   5  12       12.80       12.60      2.96 o 
  -3   6  12        4.51        6.21      2.49 o 
  -2   6  12       22.70       25.17      3.60 o 
  -1   6  12        1.37        1.03      0.85 o 
   0   6  12       48.99       46.83      3.08 o 
   1   6  12       14.79       16.43      2.27 o 
   2   6  12        6.06        5.50      1.22 o 
   3   6  12        0.02       -0.36      0.67 o 
   4   6  12        0.02        0.21      0.75 o 
   5   6  12        0.66        0.64      1.37 o 
  -2   7  12        0.30        0.81      1.46 o 
  -1   7  12       10.93       10.28      1.68 o 
   0   7  12        1.05        0.34      0.78 o 
   1   7  12        2.64        2.06      2.25 o 
   2   7  12        0.00       -0.19      0.76 o 
   3   7  12        0.31        0.68      1.07 o 
   4   7  12        2.46        1.98      1.06 o 
   0   8  12        4.51        9.57      1.79 o 
   1   8  12       15.79       22.14      2.48 o 
   2   8  12        0.08       -0.91      0.93 o 
   0  -5  13        1.23        0.30      1.03 o 
   1  -5  13        1.98        0.75      0.89 o 
   2  -5  13        0.00        0.39      0.79 o 
   3  -5  13        0.95        0.15      0.89 o 
  -2  -4  13        2.69        5.56      1.40 o 
  -1  -4  13        5.65        6.62      1.24 o 
   0  -4  13       27.64       23.17      2.22 o 
   1  -4  13       13.34       14.47      1.75 o 
   2  -4  13        1.68        1.85      0.90 o 
   3  -4  13        3.29        2.71      1.21 o 
   4  -4  13        2.32        1.86      1.21 o 
  -3  -3  13        0.00        1.57      1.06 o 
  -2  -3  13      161.77      159.32      9.82 o 
  -1  -3  13        0.54        0.93      0.81 o 
   0  -3  13        1.34        1.59      0.64 o 
   1  -3  13       35.14       35.07      1.98 o 
   2  -3  13        0.43        0.43      0.90 o 
   3  -3  13        2.71        5.03      1.67 o 
   4  -3  13        4.48        5.35      1.52 o 
   5  -3  13        0.77        0.55      1.00 o 
  -4  -2  13        0.23        0.74      0.89 o 
  -3  -2  13       29.02       35.61      5.25 o 
  -2  -2  13        0.76       -0.58      0.79 o 
  -1  -2  13       39.96       42.00      2.54 o 
   0  -2  13        0.59        2.20      1.42 o 
   1  -2  13        0.16        0.96      0.48 o 
   2  -2  13        3.38        4.57      2.42 o 
   3  -2  13       53.18       54.65      3.71 o 
   4  -2  13        0.28       -1.10      1.10 o 
   5  -2  13        4.18        5.82      2.61 o 
   6  -2  13        0.28        2.54      3.77 o 
  -4  -1  13        8.33        9.03      2.01 o 
  -3  -1  13        9.32        6.56      1.37 o 
  -2  -1  13       22.83       27.18      3.04 o 
  -1  -1  13        0.03        2.62      2.21 o 
   0  -1  13        1.52        1.22      0.66 o 
   1  -1  13        0.23       -0.55      0.55 o 
   2  -1  13        0.02        0.46      0.66 o 
   3  -1  13       58.55       56.85      3.82 o 
   4  -1  13        0.28       -0.69      1.11 o 
   5  -1  13        0.02       -0.06      1.97 o 
   6  -1  13        1.68       -0.42      0.91 o 
  -4   0  13       22.58       17.27      2.21 o 
  -3   0  13        1.07        2.00      0.97 o 
  -2   0  13        0.04        0.19      0.86 o 
  -1   0  13       14.35       15.43      1.57 o 
   0   0  13        0.02        3.72      3.62 o 
   1   0  13        3.61        3.89      1.23 o 
   2   0  13       21.16       20.22      1.16 o 
   3   0  13        4.13        6.01      1.33 o 
   4   0  13        0.25       -0.72      1.05 o 
   5   0  13        0.08       -0.45      0.81 o 
   6   0  13        4.87        2.94      1.71 o 
   7   0  13        0.47        0.31      1.02 o 
  -4   1  13        2.25        1.84      1.08 o 
  -3   1  13       51.72       47.93      3.86 o 
  -2   1  13        0.57       -0.15      0.60 o 
  -1   1  13       22.25       26.55      4.05 o 
   0   1  13       20.37       17.31      1.67 o 
   1   1  13        0.23        1.31      0.57 o 
   2   1  13       39.36       48.06      3.61 o 
   3   1  13        6.44        6.59      1.16 o 
   4   1  13       15.58       14.13      1.88 o 
   5   1  13        0.28       -0.66      0.81 o 
   6   1  13        1.97        0.57      1.01 o 
   7   1  13        0.00        1.95      1.32 o 
  -4   2  13       17.52       14.14      2.09 o 
  -3   2  13        0.29        0.36      0.77 o 
  -2   2  13       11.78       11.39      1.46 o 
  -1   2  13        3.76        4.33      0.90 o 
   0   2  13       55.39       53.98      3.80 o 
   1   2  13       61.37       70.27      2.66 o 
   2   2  13        0.03        2.01      1.48 o 
   3   2  13        5.96        7.06      1.12 o 
   4   2  13       14.70       15.52      3.19 o 
   5   2  13        5.38        8.75      3.04 o 
   6   2  13        6.79        8.55      3.77 o 
   7   2  13        0.02        0.03      0.85 o 
  -4   3  13        0.60        0.32      0.79 o 
  -3   3  13        0.07        0.79      0.82 o 
  -2   3  13       59.64       51.74      3.20 o 
  -1   3  13       89.50       86.65      4.25 o 
   0   3  13        1.06        3.92      1.79 o 
   1   3  13        0.95        0.79      0.48 o 
   2   3  13        0.46       -0.40      0.59 o 
   3   3  13        0.35        4.90      0.69 o 
   4   3  13        2.58        6.08      1.21 o 
   5   3  13       24.36       24.01      2.31 o 
   6   3  13       17.01       15.25      2.51 o 
  -4   4  13       11.82       17.11      2.25 o 
  -3   4  13        1.93        4.70      1.38 o 
  -2   4  13        0.09        1.71      1.20 o 
  -1   4  13        0.84        2.16      0.79 o 
   0   4  13        0.26        0.77      0.53 o 
   1   4  13       14.55       13.08      1.14 o 
   2   4  13        0.15        1.82      0.82 o 
   3   4  13       59.06       54.29      2.35 o 
   4   4  13        1.03        3.32      2.79 o 
   5   4  13        0.10        0.28      0.73 o 
   6   4  13        0.02       -0.55      0.92 o 
  -3   5  13        0.71        0.43      1.31 o 
  -2   5  13        0.49        0.75      1.99 o 
  -1   5  13        2.15        2.01      1.88 o 
   0   5  13        0.32       -0.39      0.44 o 
   1   5  13        4.61        6.62      0.82 o 
   2   5  13        6.04        8.22      0.87 o 
   3   5  13       53.45       52.10      2.38 o 
   4   5  13       15.09       15.81      1.75 o 
   5   5  13        2.98        8.53      2.40 o 
  -3   6  13        0.21       -0.13      1.16 o 
  -2   6  13        1.87       -0.26      1.20 o 
  -1   6  13        7.80        7.80      1.35 o 
   0   6  13        0.59       -0.73      0.99 o 
   1   6  13        6.26        2.49      2.12 o 
   2   6  13       29.92       31.12      3.49 o 
   3   6  13        7.91        6.32      1.25 o 
   4   6  13        0.35        0.69      1.07 o 
   5   6  13        2.10        2.61      1.84 o 
  -1   7  13        1.23        1.76      1.46 o 
   0   7  13        0.37        0.11      0.68 o 
   1   7  13        3.54        6.61      1.84 o 
   2   7  13       13.89       12.31      1.81 o 
   3   7  13        0.78        0.95      0.91 o 
  -1  -4  14       19.54       17.11      1.98 o 
   0  -4  14        0.23       -0.77      1.11 o 
   1  -4  14        3.22        2.97      1.05 o 
   2  -4  14        5.55        5.02      1.22 o 
   3  -4  14        1.79        1.38      1.07 o 
   4  -4  14        6.18        7.65      1.94 o 
  -2  -3  14        0.04        0.32      0.85 o 
  -1  -3  14        7.97        8.44      1.36 o 
   0  -3  14       12.37       14.38      1.78 o 
   1  -3  14       48.07       43.94      2.97 o 
   2  -3  14        0.02        3.71      1.69 o 
   3  -3  14       23.89       25.60      4.14 o 
   4  -3  14       31.55       33.97      3.42 o 
   5  -3  14        0.09        0.96      1.14 o 
  -3  -2  14       34.40       31.17      2.75 o 
  -2  -2  14        5.58        7.14      1.31 o 
  -1  -2  14        0.46        1.00      0.80 o 
   0  -2  14        0.04        1.33      2.25 o 
   1  -2  14        4.28        5.25      0.84 o 
   2  -2  14       19.25       16.84      1.84 o 
   3  -2  14        3.92        1.84      1.07 o 
   4  -2  14        0.36       -0.08      1.35 o 
   5  -2  14        1.46        1.58      1.18 o 
  -3  -1  14        3.64        4.43      1.48 o 
  -2  -1  14       21.67       21.22      2.17 o 
  -1  -1  14        0.62        3.11      1.24 o 
   0  -1  14       23.00       22.46      1.44 o 
   1  -1  14       70.71       69.71      2.83 o 
   2  -1  14        0.18        1.22      0.86 o 
   3  -1  14       76.19       71.92      4.21 o 
   4  -1  14       16.24       18.32      2.22 o 
   5  -1  14        1.08        1.43      2.91 o 
   6  -1  14        0.29        0.23      0.99 o 
  -4   0  14       24.41       23.03      2.65 o 
  -3   0  14       13.47       14.99      1.97 o 
  -2   0  14       30.83       32.91      3.82 o 
  -1   0  14       25.06       23.94      2.04 o 
   0   0  14       65.96       74.60      2.94 o 
   1   0  14       14.11       17.52      1.24 o 
   2   0  14      114.86      120.21      6.16 o 
   3   0  14        6.16        6.22      2.16 o 
   4   0  14        1.02        1.16      1.82 o 
   5   0  14        2.22        4.25      2.06 o 
   6   0  14        2.24        5.90      2.19 o 
  -4   1  14        0.03        0.50      0.96 o 
  -3   1  14        6.30        4.65      1.28 o 
  -2   1  14       20.75       18.34      2.47 o 
  -1   1  14       16.22       14.31      1.60 o 
   0   1  14       12.26       13.99      1.15 o 
   1   1  14        8.14        7.03      0.94 o 
   2   1  14        0.76        0.99      0.49 o 
   3   1  14        6.82        5.16      1.16 o 
   4   1  14        8.32        9.34      1.64 o 
   5   1  14       36.93       34.17      3.04 o 
   6   1  14        0.02       -0.28      2.25 o 
  -4   2  14        6.83        4.87      1.56 o 
  -3   2  14        3.11        4.49      1.26 o 
  -2   2  14       33.64       27.62      2.51 o 
  -1   2  14        0.46        3.36      2.23 o 
   0   2  14       95.44       98.70      3.36 o 
   1   2  14        0.21        1.05      0.64 o 
   2   2  14       43.76       36.78      1.72 o 
   3   2  14       20.63       17.55      1.70 o 
   4   2  14       47.36       53.95      3.64 o 
   5   2  14       15.20       14.32      1.91 o 
   6   2  14       13.44       13.58      2.96 o 
  -4   3  14        3.69        3.36      1.76 o 
  -3   3  14       15.89       11.72      2.44 o 
  -2   3  14       17.41       17.76      1.84 o 
  -1   3  14       68.16       68.63      3.97 o 
   0   3  14        0.53        0.75      0.69 o 
   1   3  14        8.67        8.11      1.81 o 
   2   3  14       50.66       48.94      3.11 o 
   3   3  14        0.27        0.34      0.47 o 
   4   3  14       11.13       12.12      1.66 o 
   5   3  14       26.91       22.06      2.33 o 
   6   3  14        0.21       -0.03      0.78 o 
  -3   4  14       40.38       38.41      3.33 o 
  -2   4  14        7.86        7.97      2.31 o 
  -1   4  14       27.82       28.07      2.30 o 
   0   4  14        6.89        6.29      0.81 o 
   1   4  14        1.76        2.22      0.69 o 
   2   4  14       42.04       40.62      2.00 o 
   3   4  14       35.43       37.82      2.07 o 
   4   4  14       32.29       37.59      2.81 o 
   5   4  14       23.29       24.99      3.24 o 
   6   4  14        0.02       -1.93      1.93 o 
  -3   5  14        0.10        0.81      0.85 o 
  -2   5  14        7.12        7.25      1.26 o 
  -1   5  14        7.17        5.97      1.07 o 
   0   5  14        0.84        2.90      1.54 o 
   1   5  14       25.73       24.05      1.87 o 
   2   5  14        7.05        5.39      0.79 o 
   3   5  14       70.36       61.25      3.79 o 
   4   5  14        0.02       -1.41      1.46 o 
   5   5  14        0.28       -1.29      1.59 o 
  -2   6  14        0.11       -0.64      1.54 o 
  -1   6  14        0.64       -0.56      1.37 o 
   0   6  14        3.72        3.44      1.65 o 
   1   6  14        2.00        2.10      0.94 o 
   2   6  14       18.18       23.23      2.43 o 
   3   6  14        4.72        7.35      1.49 o 
   4   6  14        1.69        2.70      1.84 o 
  -1   7  14        3.46        3.39      1.71 o 
   0   7  14        3.27        3.61      1.32 o 
   1   7  14        0.02        0.23      0.73 o 
   2   7  14        5.66        6.52      1.55 o 
   3   7  14        0.30        0.09      0.75 o 
   1  -4  15        0.80       -0.04      0.99 o 
   2  -4  15        3.40        2.97      1.59 o 
  -1  -3  15        4.78        3.55      1.15 o 
   0  -3  15       16.79       21.30      3.13 o 
   1  -3  15        0.67        0.04      1.05 o 
   2  -3  15        2.99        2.74      1.05 o 
   3  -3  15        3.43        6.10      1.67 o 
   4  -3  15        0.41        0.79      1.13 o 
  -2  -2  15        4.19        5.74      1.45 o 
  -1  -2  15        2.54        4.11      1.23 o 
   0  -2  15       18.19       20.93      1.95 o 
   1  -2  15        4.91        6.54      1.34 o 
   2  -2  15        0.12       -0.36      0.75 o 
   3  -2  15        1.18        1.36      0.97 o 
   4  -2  15        0.12        0.21      0.88 o 
   5  -2  15        0.74        1.46      1.20 o 
  -3  -1  15        4.19        4.24      1.41 o 
  -2  -1  15        0.29       -0.95      0.95 o 
  -1  -1  15        7.47        7.83      1.36 o 
   0  -1  15        2.07        4.08      1.63 o 
   1  -1  15        2.49        3.85      0.79 o 
   2  -1  15        3.61        3.06      1.78 o 
   3  -1  15        6.23        5.53      1.32 o 
   4  -1  15       17.65       13.29      2.04 o 
   5  -1  15        0.35        0.53      1.05 o 
  -3   0  15        7.31        6.55      1.48 o 
  -2   0  15       29.77       27.01      2.56 o 
  -1   0  15       17.41       19.02      2.98 o 
   0   0  15        0.00       -0.73      0.73 o 
   1   0  15        0.26       -0.52      0.52 o 
   2   0  15       55.97       54.70      3.73 o 
   3   0  15        0.22        1.07      1.07 o 
   4   0  15        5.23        5.04      1.42 o 
   5   0  15        2.27        3.21      2.40 o 
   6   0  15        0.34       -0.95      1.19 o 
  -3   1  15        0.22        0.43      0.92 o 
  -2   1  15        1.60        2.68      1.09 o 
  -1   1  15       12.71       14.45      2.96 o 
   0   1  15        2.20        4.33      2.74 o 
   1   1  15        3.05        5.68      0.90 o 
   2   1  15       26.72       32.23      5.62 o 
   3   1  15        1.64        1.28      0.86 o 
   4   1  15        3.91        5.76      1.45 o 
   5   1  15        0.03       -0.24      0.83 o 
   6   1  15        0.49        1.14      1.39 o 
  -3   2  15        0.42        1.47      0.96 o 
  -2   2  15        4.32        4.22      1.52 o 
  -1   2  15        0.00       -0.54      0.69 o 
   0   2  15       43.67       42.08      2.68 o 
   1   2  15       27.20       26.11      1.66 o 
   2   2  15        0.07        1.76      1.00 o 
   3   2  15        0.32        1.87      2.01 o 
   4   2  15        8.15        8.50      1.84 o 
   5   2  15        0.45       -0.89      0.89 o 
   6   2  15        7.54        5.80      2.44 o 
  -3   3  15       37.76       38.32      3.22 o 
  -2   3  15        3.02        1.92      1.02 o 
  -1   3  15        2.73        2.08      1.20 o 
   0   3  15        0.06       -0.10      0.66 o 
   1   3  15        8.49        7.09      0.87 o 
   2   3  15        4.37        4.36      1.01 o 
   3   3  15        0.00        1.67      0.82 o 
   4   3  15        5.21        4.88      1.25 o 
   5   3  15       28.40       24.12      3.79 o 
   6   3  15        0.82       -0.50      0.95 o 
  -3   4  15       14.99       11.45      2.91 o 
  -2   4  15        1.96        4.86      1.69 o 
  -1   4  15        8.64       10.30      1.45 o 
   0   4  15        7.83        5.14      0.94 o 
   1   4  15       13.89       13.14      1.21 o 
   2   4  15       34.68       33.15      1.81 o 
   3   4  15        0.14        0.70      0.71 o 
   4   4  15        1.98        4.52      2.04 o 
   5   4  15        0.33       -0.59      0.85 o 
  -2   5  15        5.20        6.55      1.45 o 
  -1   5  15        1.93        1.64      0.78 o 
   0   5  15        0.36        0.39      0.62 o 
   1   5  15        0.29       -0.09      0.65 o 
   2   5  15        0.05       -0.02      0.43 o 
   3   5  15        9.44       12.88      1.71 o 
   4   5  15        8.17        4.84      2.14 o 
   5   5  15        0.05        0.81      1.59 o 
  -1   6  15       16.91       20.88      3.47 o 
   0   6  15       10.70        9.30      2.10 o 
   1   6  15        0.04       -0.62      0.88 o 
   2   6  15       21.38       89.86     50.52 o 
   3   6  15        0.00       -1.80      1.80 o 
   4   6  15        0.34       -0.09      1.20 o 
   0  -3  16        2.01        0.30      1.11 o 
   1  -3  16        0.02        0.51      1.16 o 
   2  -3  16        0.50        2.77      2.25 o 
   3  -3  16        3.44        4.78      1.52 o 
  -1  -2  16        0.01       -0.25      0.79 o 
   0  -2  16       28.17       27.36      3.60 o 
   1  -2  16        6.19        5.40      1.76 o 
   2  -2  16        2.20        1.15      0.94 o 
   3  -2  16        6.15        6.38      1.46 o 
   4  -2  16       16.50       13.45      2.27 o 
  -2  -1  16        5.00        6.43      1.48 o 
  -1  -1  16       44.61       48.80      3.41 o 
   0  -1  16        1.88        4.14      2.14 o 
   1  -1  16        0.47       -0.80      0.80 o 
   2  -1  16        0.30       -0.56      0.76 o 
   3  -1  16       24.70       23.08      2.48 o 
   4  -1  16        3.31        5.11      1.52 o 
   5  -1  16        2.14        3.69      2.16 o 
  -2   0  16        1.82        0.79      0.97 o 
  -1   0  16       11.00       12.05      2.53 o 
   0   0  16        9.60       12.13      1.68 o 
   1   0  16       12.63        9.77      1.57 o 
   2   0  16       15.16       18.44      2.16 o 
   3   0  16       36.78       30.17      2.78 o 
   4   0  16        1.40        1.19      1.08 o 
   5   0  16        0.18        0.06      0.92 o 
  -3   1  16       10.80       11.25      1.92 o 
  -2   1  16        1.23       -0.32      0.90 o 
  -1   1  16        0.42        1.14      0.86 o 
   0   1  16        2.98        2.68      0.86 o 
   1   1  16       62.15       81.09      3.42 o 
   2   1  16        2.53        4.53      2.59 o 
   3   1  16        3.51        3.24      1.16 o 
   4   1  16        0.05        0.44      0.89 o 
   5   1  16        0.18       -0.95      1.15 o 
  -3   2  16        0.01        0.15      0.90 o 
  -2   2  16        0.80        0.97      2.01 o 
  -1   2  16        1.64        2.15      1.01 o 
   0   2  16       11.69       13.33      3.30 o 
   1   2  16        6.51        6.80      0.99 o 
   2   2  16        9.66       15.31      1.70 o 
   3   2  16        0.01        0.41      0.74 o 
   4   2  16        2.66        3.80      1.29 o 
   5   2  16        5.52        7.57      1.76 o 
  -2   3  16        8.57        9.97      1.73 o 
  -1   3  16       27.75       27.44      2.41 o 
   0   3  16       61.26       55.72      4.33 o 
   1   3  16        6.17        6.35      1.37 o 
   2   3  16        7.06        7.99      1.26 o 
   3   3  16       57.36       52.92      3.36 o 
   4   3  16        2.46        4.89      1.35 o 
   5   3  16        4.59        9.56      3.34 o 
  -2   4  16        4.35        4.70      1.52 o 
  -1   4  16        3.18        1.60      0.93 o 
   0   4  16        1.90        3.17      0.99 o 
   1   4  16        0.04        0.28      0.46 o 
   2   4  16        2.39        1.69      0.59 o 
   3   4  16        5.53        5.55      1.18 o 
   4   4  16       34.02       30.89      2.69 o 
   5   4  16       12.96       11.66      3.26 o 
  -1   5  16        0.06        0.77      1.33 o 
   0   5  16        0.35        0.80      0.84 o 
   1   5  16        2.70        5.71      2.40 o 
   2   5  16       22.99       19.43      2.36 o 
   3   5  16       10.82        5.36      2.01 o 
   4   5  16        4.24        3.21      1.93 o 
   0   6  16       11.87       16.54      2.79 o 
   1   6  16        7.30        7.11      1.93 o 
   2   6  16        9.56        9.17      1.81 o 
   3   6  16        8.91       10.63      3.00 o 
   0  -2  17        0.35       -1.03      1.37 o 
   1  -2  17        6.79        7.54      2.06 o 
   2  -2  17        7.17        7.29      1.97 o 
   3  -2  17        4.44        4.39      2.21 o 
  -1  -1  17        1.18        1.51      1.11 o 
   0  -1  17       13.58       11.62      2.57 o 
   1  -1  17        6.41        9.13      2.10 o 
   2  -1  17        0.76        0.17      0.76 o 
   3  -1  17        2.40       -0.17      0.75 o 
   4  -1  17        1.22        1.06      1.23 o 
  -1   0  17        5.56        7.95      1.65 o 
   0   0  17        1.10        0.77      0.74 o 
   1   0  17        8.38       10.59      2.14 o 
   2   0  17        8.68        6.43      2.04 o 
   3   0  17        7.73        7.67      1.69 o 
   4   0  17        0.04        2.46      1.29 o 
  -2   1  17       12.16       12.01      1.95 o 
  -1   1  17        2.23        2.14      1.09 o 
   0   1  17       11.60       10.55      1.50 o 
   1   1  17        0.10        0.34      1.07 o 
   2   1  17        0.07        0.46      1.09 o 
   3   1  17        2.66        1.48      0.95 o 
   4   1  17        0.51       -0.80      1.03 o 
   5   1  17        0.29       -0.45      1.04 o 
  -2   2  17        0.18       -0.14      1.31 o 
  -1   2  17        6.07        7.59      1.48 o 
   0   2  17       25.28       24.53      2.17 o 
   1   2  17        0.11        0.89      1.48 o 
   2   2  17        0.81        0.44      0.79 o 
   3   2  17        3.91        3.83      3.21 o 
   4   2  17        0.34        1.83      1.37 o 
   5   2  17        1.19       -1.14      1.14 o 
  -2   3  17        8.20        8.90      2.49 o 
  -1   3  17        4.63        5.24      1.30 o 
   0   3  17        2.84        2.40      1.01 o 
   1   3  17        0.06        0.06      0.60 o 
   2   3  17        1.48        0.31      1.16 o 
   3   3  17        0.66        1.41      0.92 o 
   4   3  17        3.13        1.86      1.08 o 
  -1   4  17        0.63        1.15      0.90 o 
   0   4  17        0.87        1.93      2.27 o 
   1   4  17        0.65       -0.28      1.11 o 
   2   4  17        0.79        1.07      1.52 o 
   3   4  17        0.57       -0.50      0.85 o 
   4   4  17        1.64        0.34      1.41 o 
   0   5  17        1.34        2.31      1.89 o 
   1   5  17        0.00       -0.04      0.77 o 
   2   5  17        0.02        1.67      1.41 o 
   3   5  17       23.31       19.81      3.39 o 
   1  -1  18        6.14        9.86      2.31 o 
   2  -1  18        4.38        3.21      1.63 o 
   0   0  18        5.38        8.87      2.36 o 
   1   0  18        0.35       -1.37      1.37 o 
   2   0  18       50.25       44.87      4.93 o 
   3   0  18       10.60       11.17      2.03 o 
  -1   1  18        1.45        4.41      1.48 o 
   0   1  18        0.14        1.93      1.59 o 
   1   1  18       25.75       26.45      3.52 o 
   2   1  18       15.03       20.66      3.09 o 
   3   1  18        5.04        3.65      1.34 o 
   4   1  18        0.23        4.43      3.49 o 
  -1   2  18        0.70        2.01      3.88 o 
   0   2  18       23.51       23.60      2.87 o 
   1   2  18       17.39       18.52      2.83 o 
   2   2  18        2.35        2.14      1.33 o 
   3   2  18        0.35        0.63      0.94 o 
   4   2  18        6.20       11.56      4.05 o 
   0   3  18        7.55        6.56      1.58 o 
   1   3  18        5.71        3.21      1.46 o 
   2   3  18        2.53        1.89      1.20 o 
   3   3  18        2.75        2.21      1.02 o 
   0   4  18        0.03        1.37      1.33 o 
   1   4  18        0.26       -0.51      0.94 o 
   2   4  18        4.48        6.09      1.54 o 
   3   4  18       16.58       12.99      3.43 o 
   1   2  19        2.80        1.59      1.46 o 
   2   2  19        0.05       -1.33      1.37 o 
                                                 
